# Supplementary material for: (Z)-3-(3,4-Dimeth­oxy­phen­yl)-3-(4-fluoro­phen­yl)-1-morpholino­prop-2-en-1-one
Source: Acta Crystallogr Sect E Struct Rep Online. 2011 Jun 22;67(Pt 7):o1780. doi: 10.1107/S1600536811022008 (PMC3151755; doi:10.1107/S1600536811022008)
Supplement: Supplementary file 1 [file e-67-o1780-sup1.cif]

##############################################################################
#                                                                            #
# This CIF contains the data in a paper accepted for publication in          #
# Acta Crystallographica Section E. It conforms to the requirements of       #
# Notes for Authors for Acta Crystallographica Section E, and has been       #
# peer reviewed under the auspices of the IUCr Commission on Journals.       #
#                                                                            #
# Full details of the Crystallographic Information File format               #
# are given in the paper "The Crystallographic Information File (CIF):       #
# a New Standard Archive File for Crystallography" by S. R. Hall, F. H.      #
# Allen and I. D. Brown [Acta Cryst. (1991), A47, 655-685].                  #
#                                                                            #
# The current version of the core CIF dictionary is obtainable from          #
# ftp://ftp.iucr.org/pub/cif_core.dic.                                       #
#                                                                            #
# Software is freely available for graphical display of the structure(s)     #
# in this CIF. For information consult the CIF software page                 #
# http://www.iucr.org/resources/cif/software.                                #
#                                                                            #
# This file may be used for bona fide research purposes within the           #
# scientific community so long as proper attribution is given to the journal # 
# article from which it was obtained.                                        #
#                                                                            #
##############################################################################
data_I
_audit_creation_method     SHELXL97
_journal_date_recd_electronic     2011-05-10
_journal_date_accepted     2011-06-07
_journal_name_full     'Acta Crystallographica, Section E'
_journal_year     2011
_journal_volume     67
_journal_issue      7
_journal_page_first     o1780
_journal_page_last     o1780
_journal_paper_category     QO
_journal_coeditor_code     ZK2011
_publ_contact_author_name     'Chai Baoshan'
_publ_contact_author_address
;
State Key Laboratory of the Discovery and Development of Novel Pesticide,
Shenyang Research Institute of Chemical Industry, Shenyang 110021, China
;
_publ_contact_author_email     chaibaoshan@163.com
_publ_contact_author_fax     '86 024 85869137'
_publ_contact_author_phone     '86 024 85869270'
_publ_section_title
;\
(<i>Z</i>)-3-(3,4-Dimethoxyphenyl)-3-(4-fluorophenyl)-1-morpholinoprop-2-en-1-\
one
;
loop_
    _publ_author_name
    _publ_author_address
    'Chai, Baoshan'
;
State Key Laboratory of the Discovery and Development of Novel Pesticides
Shenyang Research Institute of Chemical Industry
Shenyang 110021
People's Republic of China
;
    'Liu, Changling'
;
State Key Laboratory of the Discovery and Development of Novel Pesticides
Shenyang Research Institute of Chemical Industry
Shenyang 110021
People's Republic of China
;
_chemical_name_systematic
;\
(<i>Z</i>)-3-(3,4-Dimethoxyphenyl)-3-(4-fluorophenyl)-1-morpholinoprop-2-en-1-\
one
;
_chemical_name_common     ?
_chemical_formula_moiety     'C21 H22 F N O4'
_chemical_formula_sum     'C21 H22 F N O4'
_chemical_formula_iupac     'C21 H22 F N O4'
_chemical_formula_weight     371.40
_chemical_melting_point     ?
_symmetry_cell_setting     monoclinic
_symmetry_space_group_name_H-M     'P 21/c'
_symmetry_space_group_name_Hall     '-P 2ybc'
loop_
    _symmetry_equiv_pos_as_xyz
    'x, y, z'
    '-x, y+1/2, -z+1/2'
    '-x, -y, -z'
    'x, -y-1/2, z-1/2'
_cell_length_a     6.4963(18)
_cell_length_b     13.306(4)
_cell_length_c     20.890(6)
_cell_angle_alpha     90.00
_cell_angle_beta     95.651(4)
_cell_angle_gamma     90.00
_cell_volume     1797.0(9)
_cell_formula_units_Z     4
_cell_measurement_reflns_used     5162
_cell_measurement_theta_min     1.8
_cell_measurement_theta_max     27.9
_cell_measurement_temperature     113(2)
_exptl_crystal_description     Prism
_exptl_crystal_colour     Colorless
_exptl_crystal_size_max     0.20
_exptl_crystal_size_mid     0.18
_exptl_crystal_size_min     0.10
_exptl_crystal_density_diffrn     1.373
_exptl_crystal_density_meas     ?
_exptl_crystal_density_method     'not measured'
_exptl_crystal_F_000     784
_exptl_absorpt_coefficient_mu     0.102
_exptl_absorpt_correction_type     multi-scan
_exptl_absorpt_process_details     '(CrystalClear; Rigaku, 2002)'
_exptl_absorpt_correction_T_min     0.9800
_exptl_absorpt_correction_T_max     0.9899
_exptl_special_details
;
;
_diffrn_ambient_temperature     113(2)
_diffrn_radiation_type     MoK\a
_diffrn_radiation_wavelength     0.71073
_diffrn_radiation_source     'rotating anode'
_diffrn_radiation_monochromator     multilayer
_diffrn_measurement_device_type     'Rigaku Saturn CCD area-detector'
_diffrn_measurement_method     '\w and \f scans'
_diffrn_detector_area_resol_mean     14.63
_diffrn_reflns_number     15064
_diffrn_reflns_av_R_equivalents     0.0662
_diffrn_reflns_av_sigmaI/netI     0.0574
_diffrn_reflns_theta_min     1.82
_diffrn_reflns_theta_max     25.02
_diffrn_reflns_theta_full     25.02
_diffrn_measured_fraction_theta_max     1.000
_diffrn_measured_fraction_theta_full     1.000
_diffrn_reflns_limit_h_min     -7
_diffrn_reflns_limit_h_max     7
_diffrn_reflns_limit_k_min     -15
_diffrn_reflns_limit_k_max     15
_diffrn_reflns_limit_l_min     -24
_diffrn_reflns_limit_l_max     24
_diffrn_standards_number     0
_diffrn_standards_interval_count     0
_diffrn_standards_interval_time     0
_diffrn_standards_decay_%     0
_refine_special_details
;
Refinement of <i>F</i>^2^ against ALL reflections. The weighted <i>R</i>-factor
<i>wR</i> and goodness of fit <i>S</i> are based on <i>F</i>^2^, conventional
<i>R</i>-factors <i>R</i> are based on <i>F</i>, with <i>F</i> set to zero for
negative <i>F</i>^2^. The threshold expression of <i>F</i>^2^ >
\s(<i>F</i>^2^) is used only for calculating <i>R</i>-factors(gt) <i>etc</i>.
and is not relevant to the choice of reflections for refinement.
<i>R</i>-factors based on <i>F</i>^2^ are statistically about twice as large
as those based on <i>F</i>, and <i>R</i>- factors based on ALL data will be
even larger.
;
_reflns_number_total     3171
_reflns_number_gt     2713
_reflns_threshold_expression     >2sigma(I)
_refine_ls_structure_factor_coef     Fsqd
_refine_ls_matrix_type     full
_refine_ls_R_factor_all     0.0770
_refine_ls_R_factor_gt     0.0621
_refine_ls_wR_factor_gt     0.1091
_refine_ls_wR_factor_ref     0.1150
_refine_ls_goodness_of_fit_ref     1.192
_refine_ls_restrained_S_all     1.192
_refine_ls_number_reflns     3171
_refine_ls_number_parameters     246
_refine_ls_number_restraints     0
_refine_ls_hydrogen_treatment     constr
_refine_ls_weighting_scheme     calc
_refine_ls_weighting_details
         'calc w=1/[\s^2^(Fo^2^)+(0.0358P)^2^+0.3441P] where P=(Fo^2^+2Fc^2^)/3'
_atom_sites_solution_hydrogens     geom
_atom_sites_solution_primary     direct
_atom_sites_solution_secondary     difmap
_refine_ls_shift/su_max     0.004
_refine_ls_shift/su_mean     0.001
_refine_diff_density_max     0.179
_refine_diff_density_min     -0.227
_refine_ls_extinction_method     none
_refine_ls_extinction_coef     ?
loop_
    _atom_type_symbol
    _atom_type_description
    _atom_type_scat_dispersion_real
    _atom_type_scat_dispersion_imag
    _atom_type_scat_source
    'C' 'C' 0.0033 0.0016
                         'International Tables Vol C Tables 4.2.6.8 and 6.1.1.4'
    'H' 'H' 0.0000 0.0000
                         'International Tables Vol C Tables 4.2.6.8 and 6.1.1.4'
    'N' 'N' 0.0061 0.0033
                         'International Tables Vol C Tables 4.2.6.8 and 6.1.1.4'
    'O' 'O' 0.0106 0.0060
                         'International Tables Vol C Tables 4.2.6.8 and 6.1.1.4'
    'F' 'F' 0.0171 0.0103
                         'International Tables Vol C Tables 4.2.6.8 and 6.1.1.4'
_computing_data_collection     'CrystalClear (Rigaku, 2002)'
_computing_cell_refinement     'CrystalClear (Rigaku, 2002)'
_computing_data_reduction     'CrystalClear (Rigaku, 2002)'
_computing_structure_solution     'SHELXS-97 (Sheldrick, 2008)'
_computing_structure_refinement     'SHELXL-97 (Sheldrick, 2008)'
_computing_molecular_graphics     'SHELXTL (Sheldrick, 2008)'
_computing_publication_material     'CrystalStructure  (Rigaku, 2002)'
loop_
    _atom_site_type_symbol
    _atom_site_label
    _atom_site_fract_x
    _atom_site_fract_y
    _atom_site_fract_z
    _atom_site_U_iso_or_equiv
    _atom_site_adp_type
    _atom_site_calc_flag
    _atom_site_refinement_flags
    _atom_site_occupancy
    _atom_site_symmetry_multiplicity
    _atom_site_disorder_assembly
    _atom_site_disorder_group
    F F1 0.8136(2) 0.40799(13) -0.02485(8) 0.0508(5) Uani d . 1 1 . .
    O O1 0.0240(2) 0.26719(12) 0.34490(8) 0.0267(4) Uani d . 1 1 . .
    O O2 0.3744(2) 0.32110(12) 0.40261(8) 0.0248(4) Uani d . 1 1 . .
    O O3 0.4465(2) 0.66020(12) 0.32079(8) 0.0283(4) Uani d . 1 1 . .
    O O4 1.0853(2) 0.61491(12) 0.46137(8) 0.0264(4) Uani d . 1 1 . .
    N N1 0.7861(3) 0.63993(14) 0.35473(9) 0.0206(5) Uani d . 1 1 . .
    C C1 0.1421(3) 0.32636(17) 0.30920(12) 0.0214(5) Uani d . 1 1 . .
    C C2 0.3331(3) 0.35649(17) 0.34125(11) 0.0194(5) Uani d . 1 1 . .
    C C3 0.4633(3) 0.41694(16) 0.31010(11) 0.0196(5) Uani d . 1 1 . .
    H H3 0.5914 0.4374 0.3321 0.024 Uiso calc R 1 1 . .
    C C4 0.4115(3) 0.44909(17) 0.24662(11) 0.0196(5) Uani d . 1 1 . .
    C C5 0.2246(3) 0.41741(17) 0.21506(11) 0.0219(6) Uani d . 1 1 . .
    H H5 0.1879 0.4370 0.1717 0.026 Uiso calc R 1 1 . .
    C C6 0.0898(3) 0.35698(17) 0.24639(11) 0.0224(6) Uani d . 1 1 . .
    H H6 -0.0386 0.3368 0.2244 0.027 Uiso calc R 1 1 . .
    C C7 -0.1556(3) 0.21977(18) 0.31262(12) 0.0282(6) Uani d . 1 1 . .
    H H7A -0.2509 0.2713 0.2938 0.042 Uiso calc R 1 1 . .
    H H7B -0.2247 0.1797 0.3436 0.042 Uiso calc R 1 1 . .
    H H7C -0.1139 0.1759 0.2785 0.042 Uiso calc R 1 1 . .
    C C8 0.5605(3) 0.35492(19) 0.43833(12) 0.0263(6) Uani d . 1 1 . .
    H H8A 0.6800 0.3322 0.4170 0.039 Uiso calc R 1 1 . .
    H H8B 0.5687 0.3273 0.4820 0.039 Uiso calc R 1 1 . .
    H H8C 0.5603 0.4285 0.4404 0.039 Uiso calc R 1 1 . .
    C C9 0.5592(3) 0.51373(17) 0.21513(11) 0.0204(5) Uani d . 1 1 . .
    C C10 0.6104(3) 0.48695(17) 0.14952(12) 0.0216(5) Uani d . 1 1 . .
    C C11 0.6589(4) 0.56046(19) 0.10521(12) 0.0284(6) Uani d . 1 1 . .
    H H11 0.6452 0.6295 0.1155 0.034 Uiso calc R 1 1 . .
    C C12 0.7261(4) 0.5340(2) 0.04685(13) 0.0343(7) Uani d . 1 1 . .
    H H12 0.7575 0.5842 0.0170 0.041 Uiso calc R 1 1 . .
    C C13 0.7468(4) 0.4343(2) 0.03280(12) 0.0335(7) Uani d . 1 1 . .
    C C14 0.6999(4) 0.3593(2) 0.07389(12) 0.0296(6) Uani d . 1 1 . .
    H H14 0.7154 0.2907 0.0628 0.036 Uiso calc R 1 1 . .
    C C15 0.6292(3) 0.38614(18) 0.13209(12) 0.0237(6) Uani d . 1 1 . .
    H H15 0.5929 0.3350 0.1606 0.028 Uiso calc R 1 1 . .
    C C16 0.6596(3) 0.59017(17) 0.24583(11) 0.0206(5) Uani d . 1 1 . .
    H H16 0.7663 0.6210 0.2248 0.025 Uiso calc R 1 1 . .
    C C17 0.6207(3) 0.63187(17) 0.31001(12) 0.0206(5) Uani d . 1 1 . .
    C C18 0.7732(4) 0.69660(18) 0.41400(11) 0.0240(6) Uani d . 1 1 . .
    H H18A 0.6262 0.7082 0.4205 0.029 Uiso calc R 1 1 . .
    H H18B 0.8403 0.7629 0.4104 0.029 Uiso calc R 1 1 . .
    C C19 0.8775(3) 0.64070(19) 0.47103(11) 0.0253(6) Uani d . 1 1 . .
    H H19A 0.8772 0.6831 0.5100 0.030 Uiso calc R 1 1 . .
    H H19B 0.7987 0.5787 0.4782 0.030 Uiso calc R 1 1 . .
    C C20 1.0895(4) 0.55327(19) 0.40550(11) 0.0248(6) Uani d . 1 1 . .
    H H20A 1.0116 0.4906 0.4114 0.030 Uiso calc R 1 1 . .
    H H20B 1.2344 0.5348 0.4001 0.030 Uiso calc R 1 1 . .
    C C21 0.9958(3) 0.60684(18) 0.34551(12) 0.0236(6) Uani d . 1 1 . .
    H H21A 1.0820 0.6656 0.3366 0.028 Uiso calc R 1 1 . .
    H H21B 0.9918 0.5608 0.3082 0.028 Uiso calc R 1 1 . .
loop_
    _atom_site_aniso_label
    _atom_site_aniso_U_11
    _atom_site_aniso_U_22
    _atom_site_aniso_U_33
    _atom_site_aniso_U_12
    _atom_site_aniso_U_13
    _atom_site_aniso_U_23
    F1 0.0442(10) 0.0796(13) 0.0310(10) -0.0077(9) 0.0152(8) -0.0142(9)
    O1 0.0226(9) 0.0285(10) 0.0285(10) -0.0089(8) 0.0010(8) -0.0016(8)
    O2 0.0257(9) 0.0275(10) 0.0201(10) -0.0066(8) -0.0029(7) 0.0026(7)
    O3 0.0192(9) 0.0276(10) 0.0380(11) 0.0026(8) 0.0021(8) -0.0069(8)
    O4 0.0256(9) 0.0316(10) 0.0213(10) 0.0032(8) -0.0014(7) -0.0037(8)
    N1 0.0176(10) 0.0233(11) 0.0206(11) 0.0028(9) -0.0003(9) -0.0033(9)
    C1 0.0205(13) 0.0187(12) 0.0256(14) 0.0001(10) 0.0049(11) -0.0027(10)
    C2 0.0230(13) 0.0177(12) 0.0170(13) 0.0029(10) -0.0009(10) -0.0014(10)
    C3 0.0188(12) 0.0163(12) 0.0227(14) -0.0014(10) -0.0034(10) -0.0037(10)
    C4 0.0202(13) 0.0180(12) 0.0202(13) 0.0003(10) 0.0000(10) -0.0029(10)
    C5 0.0261(14) 0.0204(13) 0.0185(13) 0.0011(11) -0.0018(11) -0.0009(10)
    C6 0.0184(12) 0.0228(13) 0.0249(14) -0.0011(11) -0.0040(11) -0.0037(11)
    C7 0.0211(13) 0.0285(15) 0.0354(16) -0.0043(11) 0.0050(12) -0.0068(12)
    C8 0.0268(14) 0.0300(14) 0.0208(14) -0.0030(12) -0.0042(11) 0.0018(11)
    C9 0.0186(12) 0.0199(13) 0.0217(14) 0.0028(10) -0.0029(10) 0.0010(10)
    C10 0.0174(12) 0.0236(13) 0.0228(14) -0.0013(10) -0.0035(10) 0.0020(11)
    C11 0.0266(14) 0.0302(15) 0.0272(15) -0.0040(12) -0.0028(12) 0.0035(12)
    C12 0.0297(15) 0.0480(18) 0.0247(15) -0.0094(14) 0.0005(12) 0.0066(13)
    C13 0.0254(15) 0.0548(19) 0.0206(15) -0.0055(13) 0.0039(11) -0.0094(13)
    C14 0.0252(14) 0.0347(15) 0.0285(15) -0.0015(12) 0.0008(12) -0.0095(12)
    C15 0.0231(14) 0.0243(14) 0.0229(14) -0.0033(11) -0.0022(11) -0.0015(11)
    C16 0.0175(12) 0.0233(13) 0.0205(13) 0.0010(11) 0.0000(10) 0.0023(11)
    C17 0.0187(13) 0.0148(12) 0.0283(15) -0.0019(10) 0.0020(11) 0.0002(10)
    C18 0.0254(14) 0.0253(14) 0.0210(14) 0.0034(11) 0.0015(11) -0.0039(11)
    C19 0.0264(14) 0.0306(14) 0.0190(14) 0.0023(12) 0.0030(11) -0.0033(11)
    C20 0.0239(13) 0.0283(14) 0.0218(14) 0.0044(11) 0.0007(11) -0.0046(11)
    C21 0.0194(13) 0.0289(14) 0.0228(14) 0.0032(11) 0.0029(11) -0.0025(11)
_geom_special_details
;
All e.s.d.'s (except the e.s.d. in the dihedral angle between two l.s. planes)
are estimated using the full covariance matrix. The cell e.s.d.'s are taken
into account individually in the estimation of e.s.d.'s in distances, angles
and torsion angles; correlations between e.s.d.'s in cell parameters are only
used when they are defined by crystal symmetry. An approximate (isotropic)
treatment of cell e.s.d.'s is used for estimating e.s.d.'s involving l.s.
planes.
;
loop_
    _geom_bond_atom_site_label_1
    _geom_bond_atom_site_label_2
    _geom_bond_site_symmetry_2
    _geom_bond_distance
    _geom_bond_publ_flag
    F1 C13 . 1.365(3) ?
    O1 C1 . 1.370(3) ?
    O1 C7 . 1.435(3) ?
    O2 C2 . 1.367(3) ?
    O2 C8 . 1.430(3) ?
    O3 C17 . 1.235(3) ?
    O4 C19 . 1.427(3) ?
    O4 C20 . 1.429(3) ?
    N1 C17 . 1.357(3) ?
    N1 C18 . 1.459(3) ?
    N1 C21 . 1.462(3) ?
    C1 C6 . 1.384(3) ?
    C1 C2 . 1.409(3) ?
    C2 C3 . 1.376(3) ?
    C3 C4 . 1.402(3) ?
    C3 H3 . 0.9500 ?
    C4 C5 . 1.389(3) ?
    C4 C9 . 1.489(3) ?
    C5 C6 . 1.398(3) ?
    C5 H5 . 0.9500 ?
    C6 H6 . 0.9500 ?
    C7 H7A . 0.9800 ?
    C7 H7B . 0.9800 ?
    C7 H7C . 0.9800 ?
    C8 H8A . 0.9800 ?
    C8 H8B . 0.9800 ?
    C8 H8C . 0.9800 ?
    C9 C16 . 1.338(3) ?
    C9 C10 . 1.485(3) ?
    C10 C15 . 1.398(3) ?
    C10 C11 . 1.404(3) ?
    C11 C12 . 1.380(3) ?
    C11 H11 . 0.9500 ?
    C12 C13 . 1.368(4) ?
    C12 H12 . 0.9500 ?
    C13 C14 . 1.370(4) ?
    C14 C15 . 1.388(3) ?
    C14 H14 . 0.9500 ?
    C15 H15 . 0.9500 ?
    C16 C17 . 1.495(3) ?
    C16 H16 . 0.9500 ?
    C18 C19 . 1.508(3) ?
    C18 H18A . 0.9900 ?
    C18 H18B . 0.9900 ?
    C19 H19A . 0.9900 ?
    C19 H19B . 0.9900 ?
    C20 C21 . 1.516(3) ?
    C20 H20A . 0.9900 ?
    C20 H20B . 0.9900 ?
    C21 H21A . 0.9900 ?
    C21 H21B . 0.9900 ?
loop_
    _geom_angle_atom_site_label_1
    _geom_angle_atom_site_label_2
    _geom_angle_atom_site_label_3
    _geom_angle_site_symmetry_1
    _geom_angle_site_symmetry_3
    _geom_angle
    _geom_angle_publ_flag
    C1 O1 C7 . . 118.03(19) ?
    C2 O2 C8 . . 117.29(17) ?
    C19 O4 C20 . . 110.37(17) ?
    C17 N1 C18 . . 121.16(18) ?
    C17 N1 C21 . . 124.8(2) ?
    C18 N1 C21 . . 113.55(18) ?
    O1 C1 C6 . . 125.9(2) ?
    O1 C1 C2 . . 114.8(2) ?
    C6 C1 C2 . . 119.3(2) ?
    O2 C2 C3 . . 124.9(2) ?
    O2 C2 C1 . . 115.4(2) ?
    C3 C2 C1 . . 119.7(2) ?
    C2 C3 C4 . . 121.6(2) ?
    C2 C3 H3 . . 119.2 ?
    C4 C3 H3 . . 119.2 ?
    C5 C4 C3 . . 118.3(2) ?
    C5 C4 C9 . . 122.5(2) ?
    C3 C4 C9 . . 119.3(2) ?
    C4 C5 C6 . . 120.7(2) ?
    C4 C5 H5 . . 119.6 ?
    C6 C5 H5 . . 119.6 ?
    C1 C6 C5 . . 120.4(2) ?
    C1 C6 H6 . . 119.8 ?
    C5 C6 H6 . . 119.8 ?
    O1 C7 H7A . . 109.5 ?
    O1 C7 H7B . . 109.5 ?
    H7A C7 H7B . . 109.5 ?
    O1 C7 H7C . . 109.5 ?
    H7A C7 H7C . . 109.5 ?
    H7B C7 H7C . . 109.5 ?
    O2 C8 H8A . . 109.5 ?
    O2 C8 H8B . . 109.5 ?
    H8A C8 H8B . . 109.5 ?
    O2 C8 H8C . . 109.5 ?
    H8A C8 H8C . . 109.5 ?
    H8B C8 H8C . . 109.5 ?
    C16 C9 C10 . . 118.8(2) ?
    C16 C9 C4 . . 122.2(2) ?
    C10 C9 C4 . . 118.8(2) ?
    C15 C10 C11 . . 117.8(2) ?
    C15 C10 C9 . . 120.2(2) ?
    C11 C10 C9 . . 121.8(2) ?
    C12 C11 C10 . . 121.1(2) ?
    C12 C11 H11 . . 119.5 ?
    C10 C11 H11 . . 119.5 ?
    C13 C12 C11 . . 118.9(2) ?
    C13 C12 H12 . . 120.6 ?
    C11 C12 H12 . . 120.6 ?
    F1 C13 C12 . . 119.0(2) ?
    F1 C13 C14 . . 118.4(2) ?
    C12 C13 C14 . . 122.6(2) ?
    C13 C14 C15 . . 118.4(2) ?
    C13 C14 H14 . . 120.8 ?
    C15 C14 H14 . . 120.8 ?
    C14 C15 C10 . . 121.3(2) ?
    C14 C15 H15 . . 119.4 ?
    C10 C15 H15 . . 119.4 ?
    C9 C16 C17 . . 126.5(2) ?
    C9 C16 H16 . . 116.8 ?
    C17 C16 H16 . . 116.8 ?
    O3 C17 N1 . . 121.9(2) ?
    O3 C17 C16 . . 121.1(2) ?
    N1 C17 C16 . . 117.03(19) ?
    N1 C18 C19 . . 110.90(19) ?
    N1 C18 H18A . . 109.5 ?
    C19 C18 H18A . . 109.5 ?
    N1 C18 H18B . . 109.5 ?
    C19 C18 H18B . . 109.5 ?
    H18A C18 H18B . . 108.0 ?
    O4 C19 C18 . . 111.38(19) ?
    O4 C19 H19A . . 109.4 ?
    C18 C19 H19A . . 109.4 ?
    O4 C19 H19B . . 109.4 ?
    C18 C19 H19B . . 109.4 ?
    H19A C19 H19B . . 108.0 ?
    O4 C20 C21 . . 111.52(19) ?
    O4 C20 H20A . . 109.3 ?
    C21 C20 H20A . . 109.3 ?
    O4 C20 H20B . . 109.3 ?
    C21 C20 H20B . . 109.3 ?
    H20A C20 H20B . . 108.0 ?
    N1 C21 C20 . . 109.63(19) ?
    N1 C21 H21A . . 109.7 ?
    C20 C21 H21A . . 109.7 ?
    N1 C21 H21B . . 109.7 ?
    C20 C21 H21B . . 109.7 ?
    H21A C21 H21B . . 108.2 ?
loop_
    _geom_torsion_atom_site_label_1
    _geom_torsion_atom_site_label_2
    _geom_torsion_atom_site_label_3
    _geom_torsion_atom_site_label_4
    _geom_torsion_site_symmetry_1
    _geom_torsion_site_symmetry_2
    _geom_torsion_site_symmetry_3
    _geom_torsion_site_symmetry_4
    _geom_torsion
    _geom_torsion_publ_flag
    C7 O1 C1 C6 . . . . 9.9(3) ?
    C7 O1 C1 C2 . . . . -169.79(19) ?
    C8 O2 C2 C3 . . . . 4.3(3) ?
    C8 O2 C2 C1 . . . . -176.16(19) ?
    O1 C1 C2 O2 . . . . 1.1(3) ?
    C6 C1 C2 O2 . . . . -178.6(2) ?
    O1 C1 C2 C3 . . . . -179.38(19) ?
    C6 C1 C2 C3 . . . . 0.9(3) ?
    O2 C2 C3 C4 . . . . 179.0(2) ?
    C1 C2 C3 C4 . . . . -0.5(3) ?
    C2 C3 C4 C5 . . . . -0.7(3) ?
    C2 C3 C4 C9 . . . . -179.5(2) ?
    C3 C4 C5 C6 . . . . 1.5(3) ?
    C9 C4 C5 C6 . . . . -179.8(2) ?
    O1 C1 C6 C5 . . . . -179.8(2) ?
    C2 C1 C6 C5 . . . . -0.2(3) ?
    C4 C5 C6 C1 . . . . -1.0(3) ?
    C5 C4 C9 C16 . . . . 138.5(2) ?
    C3 C4 C9 C16 . . . . -42.8(3) ?
    C5 C4 C9 C10 . . . . -47.0(3) ?
    C3 C4 C9 C10 . . . . 131.7(2) ?
    C16 C9 C10 C15 . . . . 137.8(2) ?
    C4 C9 C10 C15 . . . . -36.9(3) ?
    C16 C9 C10 C11 . . . . -36.6(3) ?
    C4 C9 C10 C11 . . . . 148.7(2) ?
    C15 C10 C11 C12 . . . . -1.1(4) ?
    C9 C10 C11 C12 . . . . 173.5(2) ?
    C10 C11 C12 C13 . . . . -0.5(4) ?
    C11 C12 C13 F1 . . . . -179.9(2) ?
    C11 C12 C13 C14 . . . . 1.2(4) ?
    F1 C13 C14 C15 . . . . -179.1(2) ?
    C12 C13 C14 C15 . . . . -0.2(4) ?
    C13 C14 C15 C10 . . . . -1.5(4) ?
    C11 C10 C15 C14 . . . . 2.1(3) ?
    C9 C10 C15 C14 . . . . -172.5(2) ?
    C10 C9 C16 C17 . . . . 176.1(2) ?
    C4 C9 C16 C17 . . . . -9.4(4) ?
    C18 N1 C17 O3 . . . . -9.7(3) ?
    C21 N1 C17 O3 . . . . 179.2(2) ?
    C18 N1 C17 C16 . . . . 168.3(2) ?
    C21 N1 C17 C16 . . . . -2.8(3) ?
    C9 C16 C17 O3 . . . . -54.5(3) ?
    C9 C16 C17 N1 . . . . 127.5(2) ?
    C17 N1 C18 C19 . . . . 137.0(2) ?
    C21 N1 C18 C19 . . . . -51.0(3) ?
    C20 O4 C19 C18 . . . . -59.3(3) ?
    N1 C18 C19 O4 . . . . 54.2(3) ?
    C19 O4 C20 C21 . . . . 60.3(2) ?
    C17 N1 C21 C20 . . . . -137.1(2) ?
    C18 N1 C21 C20 . . . . 51.2(3) ?
    O4 C20 C21 N1 . . . . -55.5(3) ?
loop_
    _geom_hbond_atom_site_label_D
    _geom_hbond_atom_site_label_H
    _geom_hbond_atom_site_label_A
    _geom_hbond_site_symmetry_A
    _geom_hbond_distance_DH
    _geom_hbond_distance_HA
    _geom_hbond_distance_DA
    _geom_hbond_angle_DHA
    C19 H19A O2 3_666 0.99 2.57 3.279(3) 128.6
    C11 H11 O2 2_655 0.95 2.58 3.478(3) 158.0
    C15 H15 O3 2_645 0.95 2.38 3.216(3) 147.3
    C21 H21A O3 1_655 0.99 2.42 3.105(3) 125.4
    C8 H8B O4 3_766 0.98 2.55 2.983(3) 106.4
