# Supplementary material for: (Z)-3-(3,4-Dimeth­oxy­phen­yl)-3-(4-fluoro­phen­yl)-1-morpholino­prop-2-en-1-one
Source: Acta Crystallogr Sect E Struct Rep Online. 2011 Jun 22;67(Pt 7):o1780. doi: 10.1107/S1600536811022008 (PMC3151755; doi:10.1107/S1600536811022008)
Supplement: Supplementary file 2 [file e-67-o1780-Isup2.hkl]

# 
# h,k,l, Fc-squared, Fo-squared, sigma(Fo-squared) and status flag 
# 
data_I
_shelx_title ' shelx in P2(1)/c' 
_shelx_refln_list_code          4 
_shelx_F_calc_maximum      181.90 
_exptl_crystal_F_000       784.00 
_reflns_d_resolution_high  0.8403 
 
loop_ 
 _symmetry_equiv_pos_as_xyz 
 'x, y, z' 
 '-x, y+1/2, -z+1/2' 
 '-x, -y, -z' 
 'x, -y-1/2, z-1/2' 
 
_cell_length_a     6.4963 
_cell_length_b    13.3065 
_cell_length_c    20.8903 
_cell_angle_alpha  90.000 
_cell_angle_beta   95.651 
_cell_angle_gamma  90.000 
 
_shelx_F_squared_multiplier     1.000 
 
loop_ 
 _refln_index_h 
 _refln_index_k 
 _refln_index_l 
 _refln_F_squared_calc 
 _refln_F_squared_meas 
 _refln_F_squared_sigma 
 _refln_observed_status 
   1   0   0     1228.39     1190.60     13.23 o 
   2   0   0      334.95      297.06     10.89 o 
   3   0   0      200.25      199.30      9.37 o 
   4   0   0      900.63      922.23     24.54 o 
   5   0   0      791.29      807.71     33.36 o 
   6   0   0      114.63      102.16     26.93 o 
   7   0   0        8.13       19.41      9.93 o 
   1   1   0     3258.94     3066.55     28.14 o 
   2   1   0       59.18       68.52      5.47 o 
   3   1   0       11.85       11.56      2.18 o 
   4   1   0      255.04      247.47     14.09 o 
   5   1   0      202.82      193.36     12.90 o 
   6   1   0      615.23      630.24     19.48 o 
   7   1   0       34.58       36.33     12.45 o 
   0   2   0     1128.74     1028.63     18.78 o 
   1   2   0     4235.11     4129.59     23.27 o 
   2   2   0      153.20      153.22      8.56 o 
   3   2   0       55.28       59.21      6.05 o 
   4   2   0        9.92       13.88      4.03 o 
   5   2   0        6.69       15.66      5.68 o 
   6   2   0      299.17      295.64     21.93 o 
   7   2   0       14.95       28.73     17.49 o 
   1   3   0      406.34      404.55      4.48 o 
   2   3   0     2239.33     2226.29     23.52 o 
   3   3   0      208.07      217.55     15.14 o 
   4   3   0       95.12      106.72     14.30 o 
   5   3   0      200.51      239.13     34.28 o 
   6   3   0       71.21       80.29     13.78 o 
   7   3   0       48.48       42.33     13.66 o 
   0   4   0    23184.17    23010.54    322.59 o 
   1   4   0       72.74       74.90      7.05 o 
   2   4   0      294.17      309.94      9.40 o 
   3   4   0       17.60       23.62      3.48 o 
   4   4   0      555.11      574.90     19.37 o 
   5   4   0       94.35       89.52     18.64 o 
   6   4   0        6.03       13.84      9.21 o 
   7   4   0      258.06      269.54     69.14 o 
   1   5   0      413.46      408.09     10.41 o 
   2   5   0     3347.14     3432.38     58.72 o 
   3   5   0      208.96      230.29     10.55 o 
   4   5   0       40.92       30.91      5.07 o 
   5   5   0     1099.43     1142.90     36.67 o 
   6   5   0      186.01      201.70     26.46 o 
   7   5   0      441.39      523.58     47.57 o 
   0   6   0      101.24      110.50     11.56 o 
   1   6   0     2475.13     2354.65     88.36 o 
   2   6   0      126.64      123.11     14.53 o 
   3   6   0       52.48       75.83      6.73 o 
   4   6   0      743.34      702.17     32.05 o 
   5   6   0       32.37       38.38      9.92 o 
   6   6   0      234.21      260.96     32.97 o 
   7   6   0       99.73      119.82     27.26 o 
   1   7   0      882.21      661.31    103.96 o 
   2   7   0       17.16       23.98      4.96 o 
   3   7   0        2.69        6.98      2.79 o 
   4   7   0       18.18       25.08      7.91 o 
   5   7   0      266.38      242.38     42.26 o 
   6   7   0        0.01       11.36     11.00 o 
   0   8   0       95.44      121.87     14.80 o 
   1   8   0      316.58      218.32     43.75 o 
   2   8   0      543.96      539.46     23.21 o 
   3   8   0      224.53      259.62     25.27 o 
   4   8   0       27.48       24.94      9.15 o 
   5   8   0        3.16       13.14     11.43 o 
   6   8   0        6.27       18.19      5.68 o 
   1   9   0        6.14       20.33      6.10 o 
   2   9   0      647.95      646.61     40.24 o 
   3   9   0        1.55        8.84      7.46 o 
   4   9   0       46.33       42.43      8.19 o 
   5   9   0        7.52       23.54      8.75 o 
   6   9   0        7.46       26.28     11.81 o 
   0  10   0      466.62      472.03     43.43 o 
   1  10   0       24.49       22.31      7.68 o 
   2  10   0        6.64       16.33      7.35 o 
   3  10   0       19.52       15.50     16.34 o 
   4  10   0       49.18       42.36      9.91 o 
   5  10   0      233.38      189.23     44.70 o 
   1  11   0      126.27      148.03     21.47 o 
   2  11   0       72.65       88.16     17.38 o 
   3  11   0      164.70      169.50     25.55 o 
   4  11   0      169.11      170.50     27.10 o 
   5  11   0      420.78      379.78    100.82 o 
   0  12   0       15.51       17.56      9.05 o 
   1  12   0      187.34      216.93     32.35 o 
   2  12   0       54.21       43.34     11.14 o 
   3  12   0      108.09      102.15     23.08 o 
   4  12   0       58.00       90.06     20.56 o 
   5  12   0        9.10       16.68      9.26 o 
   1  13   0        4.05       17.45      9.42 o 
   2  13   0       48.05       37.53      9.91 o 
   3  13   0        6.06       10.21      7.72 o 
   4  13   0        5.43       29.89     12.60 o 
   0  14   0      281.35      254.11     73.96 o 
   1  14   0       69.70       65.95     16.30 o 
   2  14   0       61.41       54.70     17.08 o 
   3  14   0       62.39       96.82     26.67 o 
   1  15   0       12.62       30.30     10.25 o 
   2  15   0       92.74      135.70     25.29 o 
  -7   1   1       16.84       14.63      6.66 o 
  -6   1   1       34.68       23.44      7.80 o 
  -5   1   1      402.08      396.89     12.63 o 
  -4   1   1       28.59       25.85      3.88 o 
  -3   1   1      734.01      768.81      9.97 o 
  -2   1   1      294.11      267.10      5.74 o 
  -1   1   1     3754.67     3519.89     52.85 o 
   0   1   1      180.79      157.13      3.44 o 
   1   1   1      786.37      709.85     14.39 o 
   2   1   1    22337.34    22537.63    207.19 o 
   3   1   1       13.71       21.04      2.33 o 
   4   1   1      451.86      443.22      9.66 o 
   5   1   1       26.63       25.74      4.19 o 
   6   1   1      336.54      358.98     21.28 o 
   7   1   1        5.86       10.54      6.69 o 
  -7   2   1        0.00        7.42      8.80 o 
  -6   2   1       83.66       83.33     10.60 o 
  -5   2   1     1124.79     1109.90     34.10 o 
  -4   2   1      769.34      816.25     13.38 o 
  -3   2   1     1125.50     1130.77     15.77 o 
  -2   2   1        6.90        9.17      2.38 o 
  -1   2   1     3663.58     3527.82     21.86 o 
   0   2   1       18.81       20.21      2.52 o 
   1   2   1    11731.02    11162.32    128.34 o 
   2   2   1        6.56       15.44      3.15 o 
   3   2   1     1412.59     1480.51     21.87 o 
   4   2   1       15.57       12.93      3.62 o 
   5   2   1      183.09      197.08     31.35 o 
   6   2   1      405.18      457.23     17.72 o 
   7   2   1        8.66       20.86     17.01 o 
  -7   3   1       47.66       38.73     14.44 o 
  -6   3   1       41.66       40.69      9.12 o 
  -5   3   1      175.63      218.16     29.11 o 
  -4   3   1       52.79       53.57      6.68 o 
  -3   3   1     1931.77     1976.36     56.73 o 
  -2   3   1        5.79        6.65      2.15 o 
  -1   3   1     2457.83     2462.62     19.24 o 
   0   3   1    19001.28    19037.54    140.53 o 
   1   3   1       30.05       29.30      3.33 o 
   2   3   1       40.52       40.64      4.06 o 
   3   3   1     1953.22     1967.76     31.13 o 
   4   3   1      149.57      146.90     23.08 o 
   5   3   1       65.98       62.03     12.52 o 
   6   3   1      690.67      727.03     21.24 o 
   7   3   1       31.27       32.56     19.06 o 
  -7   4   1       53.04       43.92     21.54 o 
  -6   4   1      415.82      443.93     30.08 o 
  -5   4   1      794.59      771.17     35.17 o 
  -4   4   1       66.66       80.55     13.32 o 
  -3   4   1     3102.08     3263.49     51.62 o 
  -2   4   1       11.83       15.76      2.44 o 
  -1   4   1     8462.90     8506.17     61.58 o 
   0   4   1       37.87       37.68      3.50 o 
   1   4   1       51.33       57.98      5.50 o 
   2   4   1        9.89       13.96      2.40 o 
   3   4   1     1299.15     1363.63     32.68 o 
   4   4   1     1860.96     1817.57     55.69 o 
   5   4   1       17.31       33.48     10.25 o 
   6   4   1      138.35      121.88     22.31 o 
   7   4   1       19.65       30.11     14.08 o 
  -7   5   1       89.49       72.98     16.09 o 
  -6   5   1        0.22       12.78      8.66 o 
  -5   5   1     1834.30     1842.59    125.09 o 
  -4   5   1      122.26      131.71     16.40 o 
  -3   5   1       86.75      101.53     12.29 o 
  -2   5   1      817.04      835.55     11.00 o 
  -1   5   1      876.50      864.64     15.51 o 
   0   5   1      521.56      483.85      9.52 o 
   1   5   1       11.51        8.36      3.38 o 
   2   5   1     1696.04     1679.92     37.52 o 
   3   5   1       87.48       91.63     11.88 o 
   4   5   1      239.66      251.84     16.97 o 
   5   5   1      121.30      172.18     36.64 o 
   6   5   1      166.66      131.80     25.51 o 
   7   5   1        7.63       16.88     10.50 o 
  -7   6   1        1.15       10.24      9.13 o 
  -6   6   1        2.17       16.32      6.56 o 
  -5   6   1     1586.66     1598.48     43.86 o 
  -4   6   1       10.71       15.17      5.28 o 
  -3   6   1      417.28      418.88     14.94 o 
  -2   6   1      638.58      709.61     18.91 o 
  -1   6   1      464.60      525.99     11.67 o 
   0   6   1      163.57      158.11      8.50 o 
   1   6   1      237.75      281.51     15.83 o 
   2   6   1       54.38       61.10      7.16 o 
   3   6   1       13.93       15.05      5.81 o 
   4   6   1      242.05      245.71     32.39 o 
   5   6   1      132.36      148.84     25.82 o 
   6   6   1       28.08       42.40     17.14 o 
   7   6   1       36.71       50.45     15.33 o 
  -6   7   1       76.52       70.11     13.53 o 
  -5   7   1      121.06      111.88     12.70 o 
  -4   7   1     1352.54     1315.34     39.29 o 
  -3   7   1      112.76      116.36      8.76 o 
  -2   7   1      302.43      342.13     24.01 o 
  -1   7   1      508.12      528.88     11.40 o 
   0   7   1     1223.85     1149.21     41.83 o 
   1   7   1      442.52      442.58     18.70 o 
   2   7   1      240.94      239.70     19.87 o 
   3   7   1      516.02      294.25     90.02 o 
   4   7   1      475.82      475.23     33.22 o 
   5   7   1       84.87       88.25     18.00 o 
   6   7   1       30.77       49.76     13.93 o 
  -6   8   1      190.94      192.78     28.57 o 
  -5   8   1      428.15      434.32     26.77 o 
  -4   8   1      115.21      110.80     13.03 o 
  -3   8   1      273.03      285.07     21.05 o 
  -2   8   1      138.27      121.35     14.76 o 
  -1   8   1       46.07       53.64      5.94 o 
   0   8   1        8.04       20.24      5.75 o 
   1   8   1      417.13      421.73     21.40 o 
   2   8   1      177.73      166.65     19.85 o 
   3   8   1      206.93      165.61     16.75 o 
   4   8   1     1781.22     1889.10     34.38 o 
   5   8   1       50.66       40.33     15.49 o 
   6   8   1       67.06       64.36     23.79 o 
  -6   9   1        0.00       24.55     15.22 o 
  -5   9   1       16.96       25.19      6.62 o 
  -4   9   1       43.33       45.50      9.77 o 
  -3   9   1     1533.42     1605.25     39.43 o 
  -2   9   1      616.90      633.56     20.65 o 
  -1   9   1     1837.32     1877.85     57.59 o 
   0   9   1       82.75       84.65     10.47 o 
   1   9   1        0.31        6.14      7.86 o 
   2   9   1      695.33      716.28     37.06 o 
   3   9   1      125.95      119.77     16.10 o 
   4   9   1      966.25     1024.22     32.03 o 
   5   9   1       38.42       32.30     14.05 o 
   6   9   1        2.61       17.26      8.67 o 
  -5  10   1      217.39      257.03     33.06 o 
  -4  10   1        6.49       11.86     10.52 o 
  -3  10   1      607.29      609.43     23.74 o 
  -2  10   1        2.87       16.49      9.04 o 
  -1  10   1        0.02       12.41      4.84 o 
   0  10   1      246.19      266.25     35.31 o 
   1  10   1       21.56       32.23     10.30 o 
   2  10   1      246.93      256.92     39.65 o 
   3  10   1      381.00      335.76     20.11 o 
   4  10   1        1.54       21.96     10.18 o 
   5  10   1        5.32       26.29     11.43 o 
  -5  11   1       37.50       44.26     15.51 o 
  -4  11   1      230.47      259.22     31.13 o 
  -3  11   1      523.42      556.64     26.77 o 
  -2  11   1       38.56       35.18      9.41 o 
  -1  11   1      205.73      205.30     10.54 o 
   0  11   1       66.89       51.88     12.87 o 
   1  11   1       38.13       39.46     11.46 o 
   2  11   1       53.65       39.87      9.51 o 
   3  11   1       30.58       38.32     10.71 o 
   4  11   1       77.92       86.36     17.62 o 
   5  11   1       23.53       31.08     18.24 o 
  -5  12   1        1.06       11.54     16.49 o 
  -4  12   1      562.44      572.89     43.17 o 
  -3  12   1        0.58       15.07      7.71 o 
  -2  12   1      531.27      526.77     32.59 o 
  -1  12   1       73.93       67.20     14.15 o 
   0  12   1       64.85       71.46     13.92 o 
   1  12   1       34.17       50.79     10.42 o 
   2  12   1        6.13       17.27      6.39 o 
   3  12   1      425.62      417.69     25.21 o 
   4  12   1       22.13       -0.66     12.34 o 
  -4  13   1        4.22       16.80     17.86 o 
  -3  13   1        4.24       14.11     10.31 o 
  -2  13   1        4.43       18.08     13.74 o 
  -1  13   1      290.74      313.03     46.93 o 
   0  13   1        4.75       16.48      7.06 o 
   1  13   1        1.42       32.88     10.37 o 
   2  13   1       91.69       86.81     16.57 o 
   3  13   1        0.03       20.87     10.10 o 
   4  13   1        0.01       12.88     10.83 o 
  -3  14   1       97.68       59.00     23.42 o 
  -2  14   1       10.86       14.54      8.73 o 
  -1  14   1      139.05      195.46     45.93 o 
   0  14   1       51.97       70.88     11.57 o 
   1  14   1      172.99      162.99     30.98 o 
   2  14   1       98.58       85.32     28.33 o 
   3  14   1       44.25       29.06     15.74 o 
  -2  15   1       65.87       60.67     21.31 o 
  -1  15   1       84.09       98.91     19.08 o 
   0  15   1        0.98       36.46     15.74 o 
   1  15   1       99.30       65.38     19.15 o 
   2  15   1       24.11       31.32     14.26 o 
  -7   0   2       50.22       18.09     14.89 o 
  -6   0   2        0.03        3.72      2.79 o 
  -5   0   2      383.30      375.31     32.98 o 
  -4   0   2     1459.53     1494.78     29.10 o 
  -3   0   2     7207.89     7737.34    135.69 o 
  -2   0   2      356.21      382.71      8.18 o 
  -1   0   2       36.05       44.13      3.80 o 
   0   0   2     2476.26     2352.88     19.50 o 
   1   0   2    14388.12    14683.63    291.96 o 
   2   0   2    25002.03    25798.32    419.81 o 
   3   0   2     3859.84     4066.34     61.54 o 
   4   0   2     3208.40     3537.21     95.43 o 
   5   0   2      560.58      534.25     14.33 o 
   6   0   2      293.46      281.70     15.92 o 
   7   0   2        0.50       26.95     11.46 o 
  -7   1   2       47.70       30.84     13.06 o 
  -6   1   2      219.14      223.80     12.21 o 
  -5   1   2       53.19       47.81      6.28 o 
  -4   1   2      750.36      732.30     12.10 o 
  -3   1   2       30.98       35.81      3.39 o 
  -2   1   2      462.00      403.45      5.22 o 
  -1   1   2     3265.47     3045.76     25.16 o 
   0   1   2      104.76       90.04      2.79 o 
   1   1   2     2163.14     2154.30     16.43 o 
   2   1   2      486.55      495.31      7.05 o 
   3   1   2      699.47      711.21      9.80 o 
   4   1   2       13.19       16.86      4.28 o 
   5   1   2       42.96       44.19      5.36 o 
   6   1   2      558.83      555.27     18.70 o 
   7   1   2       96.17       74.26     33.20 o 
  -7   2   2      116.17       81.20     33.48 o 
  -6   2   2      108.49      102.44     20.11 o 
  -5   2   2      125.62      119.71      7.01 o 
  -4   2   2      268.76      301.29     16.10 o 
  -3   2   2        1.55        8.47      1.71 o 
  -2   2   2      588.31      581.91      8.92 o 
  -1   2   2      639.80      668.94      6.46 o 
   0   2   2      141.43      134.15      4.33 o 
   1   2   2    14408.91    14047.62    172.32 o 
   2   2   2      790.74      826.33      8.80 o 
   3   2   2      173.84      181.33      9.31 o 
   4   2   2        3.11        8.32      5.10 o 
   5   2   2      123.19      120.55     15.83 o 
   6   2   2        4.69        9.04      5.12 o 
   7   2   2       43.29       40.86     14.29 o 
  -7   3   2        1.03       15.64     10.04 o 
  -6   3   2        4.55        1.07      8.83 o 
  -5   3   2      447.19      404.94     43.36 o 
  -4   3   2      349.90      322.71     22.42 o 
  -3   3   2     1109.86     1198.23     16.68 o 
  -2   3   2     1001.14      936.49     12.54 o 
  -1   3   2    33086.93    35392.64    473.17 o 
   0   3   2     5770.61     5593.57     72.82 o 
   1   3   2     1015.53      945.90     21.55 o 
   2   3   2      252.27      232.10     10.36 o 
   3   3   2       37.25       31.32      5.01 o 
   4   3   2      284.85      247.73     44.24 o 
   5   3   2       61.80       56.32     14.54 o 
   6   3   2       84.21       70.79     16.64 o 
   7   3   2        1.68        9.71     11.94 o 
  -7   4   2       37.21       36.55     15.05 o 
  -6   4   2      148.41      119.98     22.00 o 
  -5   4   2      305.56      282.76     19.51 o 
  -4   4   2      491.67      485.41     16.42 o 
  -3   4   2      701.88      739.27     12.63 o 
  -2   4   2      750.14      748.82     10.67 o 
  -1   4   2      281.79      254.96      9.35 o 
   0   4   2      259.99      235.64      8.35 o 
   1   4   2      385.50      325.29     18.91 o 
   2   4   2        1.03        5.34      1.63 o 
   3   4   2      325.76      310.84     15.72 o 
   4   4   2       22.89       39.06      6.64 o 
   5   4   2      235.81      265.49     32.55 o 
   6   4   2      315.59      289.78     77.09 o 
   7   4   2      309.85      355.55     35.12 o 
  -7   5   2       14.30       14.78     10.43 o 
  -6   5   2       13.38       17.10      4.80 o 
  -5   5   2       43.09       45.95      9.61 o 
  -4   5   2     1525.09     1513.96     57.43 o 
  -3   5   2       21.90       28.96      4.07 o 
  -2   5   2      318.52      319.63      9.73 o 
  -1   5   2       54.69       46.86      4.40 o 
   0   5   2     2298.35     2263.13     23.89 o 
   1   5   2       13.36       24.51      3.50 o 
   2   5   2        0.33        3.63      2.77 o 
   3   5   2      116.06      143.95     17.36 o 
   4   5   2        1.84        1.35      6.97 o 
   5   5   2      438.03      398.52     62.57 o 
   6   5   2       50.94       67.00     20.25 o 
   7   5   2        9.79       21.17      8.72 o 
  -7   6   2        0.27        4.55      8.17 o 
  -6   6   2      149.12      152.26     28.16 o 
  -5   6   2      197.44      211.49     29.75 o 
  -4   6   2      421.36      397.46     26.52 o 
  -3   6   2      185.34      190.74     11.29 o 
  -2   6   2      420.54      458.11     10.26 o 
  -1   6   2      991.59     1003.18     21.33 o 
   0   6   2      100.59      124.01     10.17 o 
   1   6   2       33.24       43.98      5.21 o 
   2   6   2      451.37      446.77     13.63 o 
   3   6   2      930.56      959.83     19.95 o 
   4   6   2       18.97       36.38     18.77 o 
   5   6   2       87.73      109.27     25.66 o 
   6   6   2       19.83       15.76     17.99 o 
   7   6   2        8.11       12.20      9.03 o 
  -6   7   2      213.72      217.93     40.89 o 
  -5   7   2       55.00       67.30     10.51 o 
  -4   7   2       72.42       82.81      9.09 o 
  -3   7   2      351.08      378.23     11.08 o 
  -2   7   2      103.15      112.41     12.49 o 
  -1   7   2      514.12      492.60     11.07 o 
   0   7   2      357.20      396.61     16.71 o 
   1   7   2     1439.02     1461.87     33.28 o 
   2   7   2      110.59      113.87     12.42 o 
   3   7   2      386.40      268.40     52.39 o 
   4   7   2      731.15      695.66     72.46 o 
   5   7   2        0.89       -2.88     11.24 o 
   6   7   2        2.35       16.56     10.58 o 
  -6   8   2       14.77       32.16     17.00 o 
  -5   8   2      223.05      190.45     29.57 o 
  -4   8   2      156.26      138.17     14.30 o 
  -3   8   2       75.90       81.53      9.69 o 
  -2   8   2      105.61      111.14     10.72 o 
  -1   8   2      170.29      170.43     12.61 o 
   0   8   2       33.71       51.09      5.87 o 
   1   8   2        1.72       15.51      8.85 o 
   2   8   2       64.95       62.15      8.20 o 
   3   8   2      428.18      406.42     35.55 o 
   4   8   2        0.47       49.66     17.46 o 
   5   8   2        3.11       11.18     21.47 o 
   6   8   2       32.73       38.62     12.90 o 
  -6   9   2       12.22       15.47     11.37 o 
  -5   9   2       37.90       36.90      9.45 o 
  -4   9   2      145.83      148.86     10.94 o 
  -3   9   2       86.91       71.25     10.14 o 
  -2   9   2      101.88      107.12     17.57 o 
  -1   9   2      366.59      393.15     19.75 o 
   0   9   2      322.36      306.72     17.94 o 
   1   9   2       67.09       58.67      9.04 o 
   2   9   2       62.99       85.52     12.76 o 
   3   9   2      537.53      528.82     17.84 o 
   4   9   2      576.15      631.74     39.14 o 
   5   9   2        1.59       22.04      8.22 o 
   6   9   2       11.30       17.69      8.46 o 
  -5  10   2       93.61       97.94     17.75 o 
  -4  10   2      114.69       96.65     15.99 o 
  -3  10   2      196.51      207.97     21.88 o 
  -2  10   2      116.44      110.32     14.57 o 
  -1  10   2      326.24      339.08     13.04 o 
   0  10   2       14.02       11.33      4.85 o 
   1  10   2        1.68       11.68      7.20 o 
   2  10   2        1.86       16.32     12.29 o 
   3  10   2       30.18       49.09     13.52 o 
   4  10   2      468.72      489.57     72.96 o 
   5  10   2       37.19       42.88     13.90 o 
  -5  11   2       46.57       37.71     16.77 o 
  -4  11   2       46.73       57.88     12.23 o 
  -3  11   2      950.11     1029.32     23.06 o 
  -2  11   2        2.47        7.98      9.07 o 
  -1  11   2      159.07      169.96     12.17 o 
   0  11   2      376.26      381.64     37.04 o 
   1  11   2       68.09       85.70     14.05 o 
   2  11   2       18.49       23.97      7.80 o 
   3  11   2       49.62       47.23     12.52 o 
   4  11   2      106.36      148.00     28.98 o 
   5  11   2       71.74       97.16     25.21 o 
  -5  12   2       79.83      122.47     31.90 o 
  -4  12   2       74.84      110.46     20.73 o 
  -3  12   2       23.71       31.33     15.29 o 
  -2  12   2       15.94       27.51      7.40 o 
  -1  12   2       48.99       40.52     13.62 o 
   0  12   2      333.63      401.41     34.65 o 
   1  12   2       60.54       86.02     15.02 o 
   2  12   2       59.43       82.85     12.57 o 
   3  12   2      238.40      230.54     39.34 o 
   4  12   2      424.45      411.14     90.21 o 
  -4  13   2       11.98       13.51      9.42 o 
  -3  13   2       12.05       14.16      9.28 o 
  -2  13   2      343.97      313.01     50.55 o 
  -1  13   2       32.53       23.99     10.89 o 
   0  13   2      116.32      136.41     22.18 o 
   1  13   2       20.91       25.44      8.49 o 
   2  13   2       40.29       56.29     11.36 o 
   3  13   2      133.90      152.16     28.64 o 
   4  13   2       27.66       34.02     15.39 o 
  -3  14   2       28.59       50.24     16.69 o 
  -2  14   2       56.98       74.65     20.47 o 
  -1  14   2      103.78       97.28     21.91 o 
   0  14   2       75.19       55.66     15.01 o 
   1  14   2       92.89       77.70     18.20 o 
   2  14   2       59.13       44.95     15.23 o 
   3  14   2       42.86       40.99     10.67 o 
  -2  15   2      326.12      310.62     80.52 o 
  -1  15   2        4.77       11.58      8.82 o 
   0  15   2       24.54       25.41     14.19 o 
   1  15   2       55.85       71.52     17.51 o 
   2  15   2        0.62       59.42     14.63 o 
  -7   1   3      124.82      150.19     36.18 o 
  -6   1   3      291.80      322.74     19.45 o 
  -5   1   3       20.46       16.18      4.86 o 
  -4   1   3     2148.97     2310.94     29.69 o 
  -3   1   3      224.04      249.01      7.28 o 
  -2   1   3      132.16      124.02      4.26 o 
  -1   1   3     2310.95     2227.14     18.98 o 
   0   1   3     2977.84     2665.93     68.51 o 
   1   1   3     4432.95     4215.50     32.28 o 
   2   1   3     2381.12     2302.34     17.59 o 
   3   1   3      615.50      522.06      8.86 o 
   4   1   3      521.21      505.40     11.82 o 
   5   1   3      283.73      253.29     14.38 o 
   6   1   3       32.67       34.44     12.85 o 
   7   1   3        0.12        6.93      9.00 o 
  -7   2   3       83.84       74.20     19.36 o 
  -6   2   3        4.55        9.89      8.78 o 
  -5   2   3      298.34      266.20     27.46 o 
  -4   2   3      621.19      626.77     33.29 o 
  -3   2   3      403.75      423.68     10.14 o 
  -2   2   3     1099.81      996.43      7.99 o 
  -1   2   3    16950.83    16782.29    108.03 o 
   0   2   3     1076.07     1049.78      9.16 o 
   1   2   3     6392.79     5944.24     50.96 o 
   2   2   3      706.69      656.96      9.26 o 
   3   2   3     4906.43     5054.33     64.74 o 
   4   2   3       68.72       56.75      6.34 o 
   5   2   3        5.91       16.72      5.27 o 
   6   2   3      700.40      653.20     21.82 o 
   7   2   3       54.12       75.70     14.82 o 
  -7   3   3       25.62       32.37     10.29 o 
  -6   3   3      683.33      662.36     38.23 o 
  -5   3   3       79.09       82.29     14.33 o 
  -4   3   3      142.49      150.52     11.27 o 
  -3   3   3       46.98       55.17      4.74 o 
  -2   3   3      763.88      756.07     10.27 o 
  -1   3   3     5189.15     4988.94     35.95 o 
   0   3   3     4996.70     4854.44     54.32 o 
   1   3   3      471.58      507.33     13.12 o 
   2   3   3     2526.33     2509.82     27.29 o 
   3   3   3      173.14      191.15     22.32 o 
   4   3   3      143.34      155.14     36.42 o 
   5   3   3     1532.13     1466.49    121.84 o 
   6   3   3       97.93       98.33     32.54 o 
   7   3   3       37.58       49.99     29.25 o 
  -7   4   3        7.50       27.05     11.25 o 
  -6   4   3      273.69      298.39     46.58 o 
  -5   4   3      392.89      366.59     38.64 o 
  -4   4   3       30.35       26.95      4.56 o 
  -3   4   3      977.91     1034.61     15.30 o 
  -2   4   3      267.97      287.81      7.99 o 
  -1   4   3     7431.28     7219.71     84.00 o 
   0   4   3     4819.25     4618.53    118.99 o 
   1   4   3      739.48      695.86     15.76 o 
   2   4   3     1084.12     1054.94     15.46 o 
   3   4   3      104.28      114.15     18.90 o 
   4   4   3      356.17      376.94     43.32 o 
   5   4   3      124.69      130.07     30.51 o 
   6   4   3      105.14      124.68     38.00 o 
   7   4   3        2.37       23.59     22.97 o 
  -7   5   3       25.01       31.10     11.71 o 
  -6   5   3       53.36       56.74     16.81 o 
  -5   5   3       80.65       78.66     12.10 o 
  -4   5   3      157.50      170.09     13.59 o 
  -3   5   3      560.35      556.30     10.61 o 
  -2   5   3      671.52      708.64     11.84 o 
  -1   5   3       65.01       82.87      5.93 o 
   0   5   3      471.69      479.18      9.16 o 
   1   5   3      729.84      690.37     12.81 o 
   2   5   3      960.67      935.09     28.28 o 
   3   5   3       17.14       16.61      6.14 o 
   4   5   3        3.68        5.88      7.54 o 
   5   5   3      475.05      516.52     33.14 o 
   6   5   3       43.63       79.74     23.53 o 
   7   5   3       30.07       17.46     13.76 o 
  -7   6   3       23.57       33.69      8.07 o 
  -6   6   3      168.75      167.01     32.57 o 
  -5   6   3        2.90        8.25      4.44 o 
  -4   6   3       24.58       22.75      3.89 o 
  -3   6   3      176.91      195.11     10.77 o 
  -2   6   3       12.04       10.62      3.97 o 
  -1   6   3     3026.80     3081.19     39.57 o 
   0   6   3      494.11      523.96     10.88 o 
   1   6   3      613.12      608.06     15.98 o 
   2   6   3     1833.09     1893.37     40.90 o 
   3   6   3      372.36      401.92     10.39 o 
   4   6   3       86.00       72.86     23.64 o 
   5   6   3       24.95       40.82     14.67 o 
   6   6   3      121.12      108.51     27.62 o 
  -6   7   3      260.34      239.41     42.86 o 
  -5   7   3       49.04       64.88     13.02 o 
  -4   7   3      397.14      384.28     15.17 o 
  -3   7   3      182.11      180.29     13.54 o 
  -2   7   3     1841.74     1942.02     31.70 o 
  -1   7   3      197.66      190.02     17.15 o 
   0   7   3       32.35       43.80      5.80 o 
   1   7   3      100.41       98.27      9.83 o 
   2   7   3      205.92      216.15     25.76 o 
   3   7   3      127.04      140.61     18.53 o 
   4   7   3       50.08       44.51      9.85 o 
   5   7   3        3.18       22.47     14.41 o 
   6   7   3        2.77       15.21     12.54 o 
  -6   8   3      240.73      185.22     41.00 o 
  -5   8   3      493.70      424.64     25.26 o 
  -4   8   3      146.09      148.36     10.06 o 
  -3   8   3      523.19      550.27     22.63 o 
  -2   8   3       61.83       78.99     10.21 o 
  -1   8   3     1479.85     1443.27     34.06 o 
   0   8   3       26.25       18.64      3.48 o 
   1   8   3        4.74       14.10      9.06 o 
   2   8   3        0.22       -0.68      5.64 o 
   3   8   3     1203.40     1174.70     46.87 o 
   4   8   3      136.06      168.21     25.50 o 
   5   8   3        7.17       40.84     12.17 o 
   6   8   3      128.16      210.51     49.95 o 
  -6   9   3        1.65       21.49     10.47 o 
  -5   9   3      312.77      328.73     34.36 o 
  -4   9   3      250.74      248.60     10.06 o 
  -3   9   3      490.95      479.30     15.19 o 
  -2   9   3        1.83       10.70      4.10 o 
  -1   9   3      994.85      946.60     32.31 o 
   0   9   3      683.35      675.70     28.66 o 
   1   9   3       41.48       51.48      9.36 o 
   2   9   3       76.45      110.17     15.40 o 
   3   9   3      117.72      119.48     15.35 o 
   4   9   3      510.61      531.34     48.11 o 
   5   9   3        0.02       38.09     12.35 o 
   6   9   3      349.53      285.25     71.86 o 
  -5  10   3       20.62       14.12     10.66 o 
  -4  10   3        0.21       11.88      8.26 o 
  -3  10   3       58.79       76.05     14.15 o 
  -2  10   3       27.52       13.21      4.62 o 
  -1  10   3      958.88      916.95     17.71 o 
   0  10   3       34.04       43.93      6.59 o 
   1  10   3      391.08      379.80     33.05 o 
   2  10   3       28.32       28.28     10.42 o 
   3  10   3       49.99       55.72     13.70 o 
   4  10   3       31.84       46.12     15.98 o 
   5  10   3       60.57       69.45     17.98 o 
  -5  11   3      227.87      193.74     35.40 o 
  -4  11   3       27.81       25.92     11.10 o 
  -3  11   3      158.16      145.72     15.41 o 
  -2  11   3      151.79      175.82     28.69 o 
  -1  11   3      555.84      542.16     36.49 o 
   0  11   3       52.04       54.33     11.32 o 
   1  11   3      145.62      164.70     26.57 o 
   2  11   3      588.65      513.14     28.10 o 
   3  11   3     1034.24     1031.75     43.27 o 
   4  11   3       92.33       68.99     21.63 o 
   5  11   3       14.50       19.55     10.45 o 
  -5  12   3        1.15        5.64     12.12 o 
  -4  12   3      535.74      551.95     31.00 o 
  -3  12   3        3.20        4.23      7.44 o 
  -2  12   3       57.48       56.49     10.59 o 
  -1  12   3       78.16       76.42     12.93 o 
   0  12   3       87.87      106.43     18.49 o 
   1  12   3       25.04       36.70     12.36 o 
   2  12   3       39.73       38.23     13.08 o 
   3  12   3      143.84      138.40     22.34 o 
   4  12   3      204.68      223.06     40.37 o 
  -4  13   3        7.74       19.42      8.70 o 
  -3  13   3       39.64       57.50     12.03 o 
  -2  13   3        0.01       14.40      6.92 o 
  -1  13   3       57.31       48.39     12.18 o 
   0  13   3      112.08      116.28     20.30 o 
   1  13   3        1.51       14.68      9.35 o 
   2  13   3      237.12      238.00     40.05 o 
   3  13   3      105.80       97.98     18.40 o 
   4  13   3       11.04       31.15     13.48 o 
  -3  14   3       16.43       35.00     19.34 o 
  -2  14   3        0.25       11.54      9.89 o 
  -1  14   3        2.01       17.85     14.59 o 
   0  14   3      321.06      352.35     62.36 o 
   1  14   3       28.80       39.85     14.62 o 
   2  14   3       74.00       47.02     14.15 o 
   3  14   3       18.87       19.28     11.36 o 
  -2  15   3       94.19       79.85     17.60 o 
  -1  15   3      289.81      246.20     39.05 o 
   0  15   3       46.55       73.57     17.06 o 
   1  15   3        8.08       18.57      7.76 o 
   2  15   3      156.09      140.67     36.21 o 
  -7   0   4      951.18     1160.17     70.19 o 
  -6   0   4     1281.33     1240.58     26.54 o 
  -5   0   4      113.02       99.23     15.90 o 
  -4   0   4     3041.13     3225.96     60.83 o 
  -3   0   4      353.61      335.19      9.79 o 
  -2   0   4     1525.74     1539.29     20.73 o 
  -1   0   4      127.85      143.67     19.69 o 
   0   0   4      202.89      201.47      6.10 o 
   1   0   4     4053.77     3873.72     35.95 o 
   2   0   4       13.78       36.91      5.37 o 
   3   0   4    11380.99    12163.79     87.95 o 
   4   0   4     2296.50     2358.72     34.52 o 
   5   0   4     1409.14     1390.32     70.51 o 
   6   0   4        4.03        6.35      4.85 o 
   7   0   4      172.54      157.32     68.62 o 
  -7   1   4      195.25      117.99     47.85 o 
  -6   1   4      704.22      683.49     38.24 o 
  -5   1   4      497.78      479.48     13.94 o 
  -4   1   4       22.62       33.47      3.92 o 
  -3   1   4      661.53      731.05     11.98 o 
  -2   1   4      551.53      501.18      7.42 o 
  -1   1   4    11653.59    11451.61     90.86 o 
   0   1   4     1045.59      913.08      8.07 o 
   1   1   4     4034.92     3795.22     39.28 o 
   2   1   4      726.49      700.20     10.14 o 
   3   1   4       77.95       73.37      7.19 o 
   4   1   4       14.93       16.09      3.37 o 
   5   1   4      836.51      867.18     34.52 o 
   6   1   4       57.35       49.60     13.85 o 
   7   1   4        3.30       10.98      9.98 o 
  -7   2   4       54.49       48.18     16.22 o 
  -6   2   4        3.25       14.84      4.97 o 
  -5   2   4        1.22        8.54      4.83 o 
  -4   2   4        0.02        1.38      3.30 o 
  -3   2   4      134.07      147.99      5.34 o 
  -2   2   4     1158.52     1157.32     17.26 o 
  -1   2   4     1814.42     1678.69     16.68 o 
   0   2   4     4148.69     4127.15     31.55 o 
   1   2   4      137.17      144.72      7.15 o 
   2   2   4       65.91       84.27      5.97 o 
   3   2   4      134.54      147.75      9.50 o 
   4   2   4     1447.91     1465.46     40.87 o 
   5   2   4      975.99      718.93     88.70 o 
   6   2   4        5.42       14.65      8.03 o 
   7   2   4        1.38       12.47     15.46 o 
  -7   3   4        8.01       20.31     12.20 o 
  -6   3   4      302.66      348.92     47.63 o 
  -5   3   4     1596.51     1559.08     36.79 o 
  -4   3   4      336.81      324.91     14.30 o 
  -3   3   4     1097.42     1199.65     20.16 o 
  -2   3   4     2506.50     2569.37     36.37 o 
  -1   3   4     1917.92     1986.09     29.77 o 
   0   3   4     3190.55     2945.90     27.10 o 
   1   3   4        1.97        8.73      4.42 o 
   2   3   4       38.48       38.89      4.39 o 
   3   3   4      710.42      712.67     13.91 o 
   4   3   4       22.03       36.42      9.80 o 
   5   3   4      945.05      823.25    115.82 o 
   6   3   4       72.89       74.33     20.76 o 
   7   3   4      111.72       89.55     52.82 o 
  -7   4   4       21.24       21.06      5.90 o 
  -6   4   4      749.97      782.10     23.41 o 
  -5   4   4      276.50      246.94     10.79 o 
  -4   4   4     1072.37     1135.36     18.36 o 
  -3   4   4      225.45      233.65      9.74 o 
  -2   4   4      281.76      320.47      7.59 o 
  -1   4   4     3515.34     3362.90     32.14 o 
   0   4   4      730.59      672.10     10.34 o 
   1   4   4     3191.00     3159.08     41.93 o 
   2   4   4       37.95       45.32      7.01 o 
   3   4   4       77.02       82.03      5.57 o 
   4   4   4       66.05       75.11     19.17 o 
   5   4   4       22.62        7.34     14.72 o 
   6   4   4      245.81      214.40     36.45 o 
   7   4   4      206.73      172.16    102.33 o 
  -7   5   4       13.25       20.71      8.26 o 
  -6   5   4      304.28      327.31     39.45 o 
  -5   5   4      414.81      429.68     18.61 o 
  -4   5   4      432.39      454.09     15.89 o 
  -3   5   4      105.25      109.12     10.70 o 
  -2   5   4     5479.14     5695.92     73.02 o 
  -1   5   4     1973.09     1916.95     21.00 o 
   0   5   4     1397.58     1279.53     25.93 o 
   1   5   4      344.53      328.31      8.58 o 
   2   5   4      634.69      589.09     20.34 o 
   3   5   4       98.26      105.62     11.91 o 
   4   5   4       56.77       53.32     12.96 o 
   5   5   4      536.98      600.70     28.60 o 
   6   5   4        2.35      -12.08     12.91 o 
   7   5   4       10.02       -4.74     11.00 o 
  -7   6   4       40.89       32.91     10.15 o 
  -6   6   4      134.47      147.44     27.00 o 
  -5   6   4       53.86       49.70      8.96 o 
  -4   6   4      103.62      101.92     10.62 o 
  -3   6   4      454.99      445.06     16.76 o 
  -2   6   4     2265.26     2215.37     35.80 o 
  -1   6   4     3179.79     3398.10     63.04 o 
   0   6   4     1267.26     1199.04     21.80 o 
   1   6   4       72.27       67.39      7.64 o 
   2   6   4     1522.96     1449.14     96.40 o 
   3   6   4      161.16      150.83     12.00 o 
   4   6   4      233.83      208.00     15.40 o 
   5   6   4      339.44      373.97     33.43 o 
   6   6   4      130.98      145.15     36.44 o 
  -6   7   4      101.09      115.09     22.58 o 
  -5   7   4       71.94       65.45     11.03 o 
  -4   7   4       53.51       42.56      6.18 o 
  -3   7   4      699.66      701.81     25.80 o 
  -2   7   4     2332.38     2336.02     90.65 o 
  -1   7   4      318.76      310.75     25.00 o 
   0   7   4      319.33      334.87     15.33 o 
   1   7   4      302.53      308.24     12.24 o 
   2   7   4       99.24      113.66     16.39 o 
   3   7   4        0.27        4.34      3.21 o 
   4   7   4       24.13       15.51      9.35 o 
   5   7   4      597.80      642.77    114.05 o 
   6   7   4        8.20       11.62      6.80 o 
  -6   8   4        6.61       14.14     11.93 o 
  -5   8   4      333.33      301.18     28.70 o 
  -4   8   4      110.06      113.67     15.62 o 
  -3   8   4       13.90       21.20      4.71 o 
  -2   8   4       79.80       91.11     10.91 o 
  -1   8   4       81.13       62.40      7.46 o 
   0   8   4       40.37       42.44      5.99 o 
   1   8   4       31.22       47.33     10.20 o 
   2   8   4      394.45      362.55     33.33 o 
   3   8   4      233.65      228.39     38.12 o 
   4   8   4      277.32      252.21     58.40 o 
   5   8   4      379.29      372.80     43.38 o 
   6   8   4       40.14       37.79     17.55 o 
  -6   9   4      186.31      141.67     46.08 o 
  -5   9   4       72.71       63.96     15.02 o 
  -4   9   4        0.53        7.70      4.11 o 
  -3   9   4       15.68       19.27      5.04 o 
  -2   9   4       22.94       31.35      5.03 o 
  -1   9   4      165.94      170.74     16.89 o 
   0   9   4       45.59       62.94      7.22 o 
   1   9   4      799.60      785.15     22.43 o 
   2   9   4       23.18       29.46      7.78 o 
   3   9   4      802.36      778.97     37.68 o 
   4   9   4       80.37       67.30     19.66 o 
   5   9   4       14.98       36.93     21.58 o 
   6   9   4        6.69       52.28     32.32 o 
  -5  10   4       56.93       64.61     17.04 o 
  -4  10   4       24.67       26.09      6.52 o 
  -3  10   4      243.22      260.39     12.78 o 
  -2  10   4      269.08      249.91     24.52 o 
  -1  10   4      152.36      160.06     16.87 o 
   0  10   4       49.65       66.29      7.00 o 
   1  10   4       72.11       98.87     16.04 o 
   2  10   4       41.42       39.99      7.74 o 
   3  10   4      175.92      209.59     27.31 o 
   4  10   4       20.17       29.40     13.47 o 
   5  10   4       59.77       66.79     18.14 o 
  -5  11   4       78.98       58.32     17.73 o 
  -4  11   4        0.61       16.21      7.41 o 
  -3  11   4      103.06       79.92     19.01 o 
  -2  11   4      540.22      561.46     50.66 o 
  -1  11   4      158.47      148.53     16.45 o 
   0  11   4       55.65       56.13     12.60 o 
   1  11   4        3.81       25.23     20.70 o 
   2  11   4      271.20      334.98     44.36 o 
   3  11   4      172.24      184.87     28.14 o 
   4  11   4        0.96        9.06     14.19 o 
   5  11   4       15.98       28.66     13.80 o 
  -4  12   4        2.44       21.59     10.71 o 
  -3  12   4      346.34      324.20     22.03 o 
  -2  12   4      172.90      158.62     22.33 o 
  -1  12   4      254.79      269.87     24.18 o 
   0  12   4       42.19       53.51     18.31 o 
   1  12   4      179.81      180.65     27.60 o 
   2  12   4      110.93      101.82     19.39 o 
   3  12   4      464.02      500.77     36.15 o 
   4  12   4      110.30      110.60     40.84 o 
  -4  13   4        1.61       14.30     13.53 o 
  -3  13   4       53.76       60.78     13.07 o 
  -2  13   4      438.57      502.42     33.67 o 
  -1  13   4      180.59      203.55     41.78 o 
   0  13   4       44.98       45.17     11.94 o 
   1  13   4        0.00       25.66      8.93 o 
   2  13   4       23.23       43.35     13.03 o 
   3  13   4      323.47      357.09     62.60 o 
   4  13   4       19.95       27.68     16.10 o 
  -3  14   4      117.00       91.64     28.51 o 
  -2  14   4        4.65       30.92     10.90 o 
  -1  14   4        0.02       33.07     11.47 o 
   0  14   4       14.39       20.70      8.01 o 
   1  14   4       57.07       47.02     15.55 o 
   2  14   4      295.91      245.31     33.85 o 
   3  14   4       88.55      118.29     28.69 o 
  -2  15   4        4.46        9.40      9.56 o 
  -1  15   4      200.14      184.67     33.54 o 
   0  15   4        3.01       12.40      9.69 o 
   1  15   4       10.03       15.95      8.50 o 
   2  15   4        8.13       35.68     15.76 o 
  -7   1   5      325.53      275.99     95.86 o 
  -6   1   5      243.57      225.72     15.82 o 
  -5   1   5       33.30       33.76      4.08 o 
  -4   1   5       18.48       23.99      4.30 o 
  -3   1   5       88.09      105.12      4.00 o 
  -2   1   5        9.25       12.94      2.53 o 
  -1   1   5      852.80      863.19      9.83 o 
   0   1   5      209.38      172.55      9.77 o 
   1   1   5      989.81      908.37     10.03 o 
   2   1   5     3104.56     2982.58     33.83 o 
   3   1   5     2700.56     2683.98     42.18 o 
   4   1   5      605.34      608.17     13.10 o 
   5   1   5      394.17      368.01     10.52 o 
   6   1   5     1842.48     1802.95     44.82 o 
   7   1   5      152.56       85.41     37.72 o 
  -7   2   5      224.26      202.67     47.01 o 
  -6   2   5      540.71      573.82     22.72 o 
  -5   2   5        5.79        9.03      2.68 o 
  -4   2   5      947.27     1041.29     20.20 o 
  -3   2   5       43.09       50.27      5.31 o 
  -2   2   5     3322.47     3282.30     33.56 o 
  -1   2   5       38.80       55.27      4.56 o 
   0   2   5       15.66       28.77      3.78 o 
   1   2   5      712.07      642.08      9.59 o 
   2   2   5      334.89      322.06     10.24 o 
   3   2   5      375.79      424.30     10.20 o 
   4   2   5     1167.16     1158.19     21.81 o 
   5   2   5     1032.54      998.98     29.81 o 
   6   2   5       25.74       30.42      8.66 o 
   7   2   5       37.49       64.12     33.09 o 
  -7   3   5      429.14      507.75     33.02 o 
  -6   3   5      233.46      280.22     35.67 o 
  -5   3   5      407.04      411.08     15.20 o 
  -4   3   5      194.10      200.26      9.67 o 
  -3   3   5      113.46      111.49      7.18 o 
  -2   3   5      167.11      190.11     11.40 o 
  -1   3   5       89.83       93.45      8.49 o 
   0   3   5     2062.92     2048.36     15.59 o 
   1   3   5      197.36      194.78      7.43 o 
   2   3   5     4063.99     4152.67     52.38 o 
   3   3   5      910.25      947.43     19.86 o 
   4   3   5       36.81       35.40      6.90 o 
   5   3   5       49.20       44.61     13.36 o 
   6   3   5        7.68       19.14     16.34 o 
   7   3   5       21.35       57.53     36.12 o 
  -7   4   5       51.51       30.01     14.67 o 
  -6   4   5       23.05       46.61      9.29 o 
  -5   4   5      427.07      410.69     10.90 o 
  -4   4   5      122.79      129.23      9.24 o 
  -3   4   5      418.92      375.17     13.35 o 
  -2   4   5      756.16      748.73     22.39 o 
  -1   4   5     2335.17     2379.05     26.51 o 
   0   4   5     1129.31     1097.07     16.07 o 
   1   4   5      133.53      139.86     12.71 o 
   2   4   5     1670.90     1705.88     36.40 o 
   3   4   5       51.01       63.50      8.10 o 
   4   4   5       73.22       78.66     19.76 o 
   5   4   5        1.89        2.73      9.87 o 
   6   4   5       13.70       11.21      9.02 o 
   7   4   5       13.92       41.25     37.08 o 
  -7   5   5        9.87       17.94     13.02 o 
  -6   5   5       55.60       56.86     12.50 o 
  -5   5   5       80.47       65.08      8.04 o 
  -4   5   5       55.44       62.17      6.69 o 
  -3   5   5      251.85      253.44     19.81 o 
  -2   5   5      258.71      261.14     13.50 o 
  -1   5   5     3836.74     3862.26     41.52 o 
   0   5   5     1601.09     1584.48     28.04 o 
   1   5   5       20.02       25.14     10.53 o 
   2   5   5     2796.18     2789.26     49.02 o 
   3   5   5      495.78      504.05     16.26 o 
   4   5   5      338.23      320.73     59.65 o 
   5   5   5      195.17      176.28     35.41 o 
   6   5   5       17.40       27.19     10.08 o 
  -7   6   5        0.25       19.01      9.09 o 
  -6   6   5       48.55       43.02     15.32 o 
  -5   6   5      172.51      149.38      8.87 o 
  -4   6   5      180.73      176.77      8.53 o 
  -3   6   5       22.71       27.88      3.74 o 
  -2   6   5      245.65      241.05     11.21 o 
  -1   6   5       12.79       11.43      3.88 o 
   0   6   5      218.94      244.82     25.91 o 
   1   6   5      128.82      138.19     12.46 o 
   2   6   5      782.10      744.28     16.72 o 
   3   6   5       24.03       13.48      6.95 o 
   4   6   5     1939.11     1947.26     69.24 o 
   5   6   5       59.11       72.55     32.44 o 
   6   6   5       89.71      108.30     30.68 o 
  -6   7   5      486.80      493.55     38.01 o 
  -5   7   5        6.36       18.64      5.32 o 
  -4   7   5      390.13      363.10     22.70 o 
  -3   7   5       18.16       15.43      4.95 o 
  -2   7   5     1777.97     1886.24     33.07 o 
  -1   7   5       49.81       57.20      6.24 o 
   0   7   5     1439.76     1428.78     34.37 o 
   1   7   5      501.44      517.81     37.04 o 
   2   7   5      100.54      105.36      7.98 o 
   3   7   5      154.93      141.95     10.09 o 
   4   7   5        0.54        9.65     14.62 o 
   5   7   5        4.33       30.93     16.38 o 
   6   7   5      172.20      178.10     37.61 o 
  -6   8   5       22.39       45.13     15.15 o 
  -5   8   5        0.12       23.63      7.35 o 
  -4   8   5      219.55      227.35     26.94 o 
  -3   8   5      121.38      148.46     18.55 o 
  -2   8   5      563.57      524.80     15.10 o 
  -1   8   5       24.90       26.15      5.34 o 
   0   8   5     1157.75     1127.32     22.63 o 
   1   8   5       15.09       22.52      5.60 o 
   2   8   5        8.39       24.41      5.44 o 
   3   8   5       20.43       15.88      5.88 o 
   4   8   5      242.20      234.28     64.45 o 
   5   8   5       96.98      108.18     27.40 o 
   6   8   5      172.81      204.39     59.02 o 
  -6   9   5       72.55       80.35     21.33 o 
  -5   9   5        0.07       16.00     12.95 o 
  -4   9   5       15.96       17.73      4.96 o 
  -3   9   5      279.31      290.09     15.98 o 
  -2   9   5        8.12       23.93      6.82 o 
  -1   9   5       57.29       49.17      7.61 o 
   0   9   5       27.18       26.43      6.78 o 
   1   9   5      314.07      310.12     27.55 o 
   2   9   5        0.99       15.39     12.91 o 
   3   9   5      508.29      571.67     29.80 o 
   4   9   5        0.20       13.18     16.46 o 
   5   9   5        1.29       19.19     17.40 o 
  -5  10   5       36.07       46.72     15.99 o 
  -4  10   5        9.71        6.36      7.22 o 
  -3  10   5      115.79      118.85     16.16 o 
  -2  10   5      273.65      289.95     19.26 o 
  -1  10   5        7.68       14.98      5.22 o 
   0  10   5      266.05      278.61     16.20 o 
   1  10   5       10.62       19.43      8.48 o 
   2  10   5        0.25       15.80      8.08 o 
   3  10   5       97.32      107.83     20.72 o 
   4  10   5        9.17       29.78     11.92 o 
   5  10   5       14.58       25.58      9.22 o 
  -5  11   5       75.65       85.30     19.36 o 
  -4  11   5        4.75       14.45      9.15 o 
  -3  11   5      186.43      192.22     28.97 o 
  -2  11   5      160.57      124.10     15.54 o 
  -1  11   5       84.67      118.00     16.31 o 
   0  11   5      227.66      204.14     18.55 o 
   1  11   5      180.76      187.82     36.77 o 
   2  11   5      139.53      153.98     22.51 o 
   3  11   5      499.29      475.23     27.62 o 
   4  11   5       75.37       63.03     19.50 o 
   5  11   5      109.93       78.25     22.24 o 
  -4  12   5       56.67       44.97     12.45 o 
  -3  12   5        2.62       17.03      7.03 o 
  -2  12   5      341.23      358.82     25.09 o 
  -1  12   5        1.59       15.13      8.44 o 
   0  12   5      764.11      739.87     33.99 o 
   1  12   5     1182.91     1159.67     60.65 o 
   2  12   5        0.16        2.51      8.65 o 
   3  12   5      513.92      512.13     30.92 o 
   4  12   5       80.78       97.11     23.46 o 
  -4  13   5       40.29       28.91     13.36 o 
  -3  13   5      317.86      291.48     24.59 o 
  -2  13   5       18.24       24.40      9.36 o 
  -1  13   5        0.00       -4.70     10.84 o 
   0  13   5       20.23       32.40     11.83 o 
   1  13   5      168.58      169.26     28.58 o 
   2  13   5      186.99      159.46     30.72 o 
   3  13   5      298.32      249.00     76.00 o 
  -3  14   5      242.37      228.25     24.58 o 
  -2  14   5       36.01       32.36     11.09 o 
  -1  14   5       11.44       21.24     10.92 o 
   0  14   5      146.86      143.80     35.52 o 
   1  14   5       98.67       79.27     21.18 o 
   2  14   5      132.70      151.09     25.57 o 
   3  14   5       10.33       25.76     28.79 o 
  -2  15   5       11.03       17.16     25.02 o 
  -1  15   5       55.40       65.60     18.84 o 
   0  15   5        0.61       16.91      8.85 o 
   1  15   5        5.43        8.85     11.75 o 
  -7   0   6       87.17      154.91     48.30 o 
  -6   0   6     2645.91     2773.37     59.50 o 
  -5   0   6      193.74      199.92     34.71 o 
  -4   0   6      116.04      120.95     15.41 o 
  -3   0   6       42.05       51.04      7.48 o 
  -2   0   6       70.52       72.94      9.00 o 
  -1   0   6     5271.23     4825.71     58.54 o 
   0   0   6     1067.51     1018.25     13.30 o 
   1   0   6       89.37      100.10     11.24 o 
   2   0   6     2807.30     3042.70     50.03 o 
   3   0   6     2601.84     2644.37     71.20 o 
   4   0   6      554.69      556.43     14.41 o 
   5   0   6     3779.61     3751.18    121.62 o 
   6   0   6       51.28       91.11     31.24 o 
   7   0   6      351.54      350.40    125.85 o 
  -7   1   6      199.72      241.26     58.63 o 
  -6   1   6       22.65       22.93      6.41 o 
  -5   1   6      189.05      164.66     13.35 o 
  -4   1   6      699.96      748.42     19.71 o 
  -3   1   6     2199.70     2270.21     33.77 o 
  -2   1   6        7.29       10.41      3.34 o 
  -1   1   6      699.72      688.75     12.49 o 
   0   1   6       34.54       43.73      4.73 o 
   1   1   6      321.46      282.63      6.99 o 
   2   1   6      910.41      905.16     14.55 o 
   3   1   6      538.88      543.74     14.13 o 
   4   1   6      199.25      193.73     17.19 o 
   5   1   6       31.30       22.24      6.01 o 
   6   1   6      202.99      191.03     41.71 o 
   7   1   6        8.25        3.36     11.19 o 
  -7   2   6      120.90       93.51     22.43 o 
  -6   2   6       21.51       25.10      8.09 o 
  -5   2   6       68.86       74.02     10.32 o 
  -4   2   6        5.43        9.02      3.28 o 
  -3   2   6       84.46       97.48     10.93 o 
  -2   2   6      365.03      352.98      9.40 o 
  -1   2   6      946.83      877.67      8.91 o 
   0   2   6      994.05      915.13     14.99 o 
   1   2   6      371.19      355.35     11.84 o 
   2   2   6     1157.81     1181.08     18.94 o 
   3   2   6        0.00        6.97      3.07 o 
   4   2   6       15.06       14.11      5.59 o 
   5   2   6      344.96      347.20     17.22 o 
   6   2   6      305.13      321.80     28.81 o 
   7   2   6       17.54       16.01     16.44 o 
  -7   3   6        2.62       16.66      7.83 o 
  -6   3   6        1.17       30.60     12.85 o 
  -5   3   6      269.11      263.46     29.22 o 
  -4   3   6       14.42       27.16      4.59 o 
  -3   3   6       69.17       92.76      8.57 o 
  -2   3   6     1341.96     1406.10     21.04 o 
  -1   3   6      745.50      721.38     12.16 o 
   0   3   6       20.86       31.23      3.57 o 
   1   3   6      255.69      251.10      9.11 o 
   2   3   6       51.38       75.39      8.72 o 
   3   3   6       44.94       47.00      6.68 o 
   4   3   6      395.82      393.92     25.13 o 
   5   3   6      126.59      121.05     20.13 o 
   6   3   6      288.66      291.11     47.72 o 
   7   3   6       29.08       46.79     41.91 o 
  -7   4   6       29.99       41.19     12.90 o 
  -6   4   6        0.24        3.25      8.70 o 
  -5   4   6        4.30        9.60      6.13 o 
  -4   4   6       80.44       85.65     12.43 o 
  -3   4   6      455.07      456.52     13.53 o 
  -2   4   6     1530.85     1595.57     22.34 o 
  -1   4   6        6.61       10.94      3.17 o 
   0   4   6      561.72      565.40     11.72 o 
   1   4   6      512.93      495.60     12.50 o 
   2   4   6      637.22      687.40     23.88 o 
   3   4   6      412.91      421.67     30.38 o 
   4   4   6      230.90      235.12     10.32 o 
   5   4   6      281.00      362.68     73.69 o 
   6   4   6        8.57       19.51      8.54 o 
   7   4   6        9.36       35.76     35.94 o 
  -7   5   6        8.02       17.50     10.34 o 
  -6   5   6       15.31       17.08      6.21 o 
  -5   5   6       40.59       49.43      8.77 o 
  -4   5   6      133.27      138.22     10.05 o 
  -3   5   6      389.06      388.95     10.59 o 
  -2   5   6     1602.80     1736.48     24.49 o 
  -1   5   6     2221.24     2427.20     34.41 o 
   0   5   6      473.41      454.03     12.37 o 
   1   5   6      770.67      836.44     15.96 o 
   2   5   6      227.52      267.88     25.78 o 
   3   5   6      527.52      476.60     13.78 o 
   4   5   6      594.46      561.00     82.37 o 
   5   5   6     1107.16     1147.87     74.44 o 
   6   5   6       19.49       53.83     23.16 o 
  -7   6   6      126.67       81.09     24.48 o 
  -6   6   6       12.09       25.53      7.97 o 
  -5   6   6       51.78       51.41     12.21 o 
  -4   6   6       17.51       19.30      3.44 o 
  -3   6   6       81.17       90.93      9.45 o 
  -2   6   6      868.34      872.28     19.54 o 
  -1   6   6     2513.24     2660.18     39.54 o 
   0   6   6       86.50       92.28     10.93 o 
   1   6   6       31.95       31.70      4.71 o 
   2   6   6       44.87       46.13      5.73 o 
   3   6   6      300.50      309.40     24.43 o 
   4   6   6     1153.88     1141.68     44.08 o 
   5   6   6       16.21       62.47     17.67 o 
   6   6   6        9.38       13.84     22.70 o 
  -6   7   6      381.48      412.22     65.15 o 
  -5   7   6      774.60      841.45     31.20 o 
  -4   7   6       52.79       49.42      9.03 o 
  -3   7   6      334.00      350.87     17.31 o 
  -2   7   6     1420.84     1454.04     31.00 o 
  -1   7   6      177.13      188.66     19.41 o 
   0   7   6       53.01       56.49      6.45 o 
   1   7   6      981.34     1022.90     52.78 o 
   2   7   6      969.06      979.01     19.99 o 
   3   7   6       78.01       70.55      8.74 o 
   4   7   6       87.45      110.21     24.79 o 
   5   7   6        7.57       34.03     12.92 o 
   6   7   6       23.85       50.85     16.48 o 
  -6   8   6        6.41       19.74      9.71 o 
  -5   8   6      155.14      159.03     31.31 o 
  -4   8   6      231.05      262.98     15.20 o 
  -3   8   6      779.08      731.26     28.35 o 
  -2   8   6      109.98      129.40     14.68 o 
  -1   8   6       21.03       23.40      5.31 o 
   0   8   6     1737.90     1720.73     33.26 o 
   1   8   6       14.52       32.38      6.58 o 
   2   8   6       56.29       43.38      7.53 o 
   3   8   6      393.34      380.26     22.32 o 
   4   8   6       77.32       98.54     21.00 o 
   5   8   6      664.41      678.69     52.97 o 
   6   8   6        4.41       14.55     15.44 o 
  -6   9   6        3.95       14.59     11.81 o 
  -5   9   6        4.18       16.47     14.74 o 
  -4   9   6      387.55      380.65     13.12 o 
  -3   9   6      141.68      172.51     17.93 o 
  -2   9   6      640.86      688.89     26.64 o 
  -1   9   6      404.06      432.47     33.69 o 
   0   9   6        0.06       10.68      4.37 o 
   1   9   6     1893.82     1860.16     45.90 o 
   2   9   6        9.86       13.04     10.93 o 
   3   9   6      215.20      209.77     36.39 o 
   4   9   6       38.49       70.94     25.68 o 
   5   9   6      354.88      422.69     44.49 o 
  -5  10   6       52.22       37.06     13.85 o 
  -4  10   6      243.49      231.73     30.83 o 
  -3  10   6      399.02      405.49     17.54 o 
  -2  10   6      142.20      162.23     18.28 o 
  -1  10   6      134.98      115.03     12.91 o 
   0  10   6       23.43       22.90      4.96 o 
   1  10   6        7.41       11.17      6.16 o 
   2  10   6      215.88      264.85     40.18 o 
   3  10   6      376.61      352.28     23.73 o 
   4  10   6        0.28       27.44     16.51 o 
   5  10   6        2.78       31.88     20.19 o 
  -5  11   6       95.15      130.09     22.73 o 
  -4  11   6       18.10       12.18      5.95 o 
  -3  11   6      124.79      154.78     21.44 o 
  -2  11   6      239.27      250.99     14.83 o 
  -1  11   6      440.21      436.73     18.32 o 
   0  11   6      303.42      279.28     42.49 o 
   1  11   6        5.37       25.98      9.06 o 
   2  11   6        0.04        7.54      8.79 o 
   3  11   6       50.98       42.19     14.67 o 
   4  11   6        8.77       42.26     13.07 o 
   5  11   6       61.39       46.37     18.79 o 
  -4  12   6      164.16      141.41     29.84 o 
  -3  12   6      719.84      679.10     27.11 o 
  -2  12   6      273.53      276.55     32.49 o 
  -1  12   6        0.04        2.20      7.58 o 
   0  12   6      100.47       85.31      9.14 o 
   1  12   6       17.38       20.46      6.97 o 
   2  12   6        0.20       16.38      9.84 o 
   3  12   6       21.54       24.41     11.36 o 
   4  12   6        0.55       40.46     13.98 o 
  -4  13   6      115.05       60.79     28.10 o 
  -3  13   6        7.17        8.25      8.47 o 
  -2  13   6      260.31      285.26     24.55 o 
  -1  13   6      305.97      262.96     20.62 o 
   0  13   6      243.16      250.30     34.80 o 
   1  13   6       36.22       56.94     11.31 o 
   2  13   6      183.66      161.36     27.36 o 
   3  13   6       41.50       35.92     17.00 o 
  -3  14   6       44.26       52.84     13.17 o 
  -2  14   6        7.04       15.82     10.11 o 
  -1  14   6       15.49       27.16     11.08 o 
   0  14   6       11.35       13.87      7.83 o 
   1  14   6      281.06      269.23     54.85 o 
   2  14   6      254.91      237.62     37.37 o 
  -1  15   6       36.87       26.00     10.48 o 
   0  15   6       63.37       48.03     14.38 o 
   1  15   6      133.76      129.28     26.50 o 
  -7   1   7      401.39      330.25    107.97 o 
  -6   1   7       31.76       24.56      8.39 o 
  -5   1   7      109.80       99.18     12.02 o 
  -4   1   7     1092.68     1123.21     27.28 o 
  -3   1   7       45.99       42.98      5.52 o 
  -2   1   7      597.37      557.79     11.43 o 
  -1   1   7      279.49      281.60      6.87 o 
   0   1   7       45.08       55.07      5.01 o 
   1   1   7      520.57      506.90     10.89 o 
   2   1   7      167.91      167.02     18.66 o 
   3   1   7       19.47        9.77      3.92 o 
   4   1   7      554.92      586.91     18.49 o 
   5   1   7      299.67      287.16     16.73 o 
   6   1   7        5.32       15.17     13.24 o 
   7   1   7      987.56      954.33     49.24 o 
  -7   2   7        0.37       22.47      8.93 o 
  -6   2   7      656.21      607.42     25.52 o 
  -5   2   7       34.13       31.53     10.94 o 
  -4   2   7       84.04       90.98      9.42 o 
  -3   2   7      212.96      206.80     11.48 o 
  -2   2   7      269.60      288.56     10.43 o 
  -1   2   7      165.72      160.84     10.33 o 
   0   2   7     4056.37     3684.20     80.24 o 
   1   2   7     5057.18     5080.24     75.90 o 
   2   2   7      928.52      901.78     26.56 o 
   3   2   7      119.48      148.58     17.40 o 
   4   2   7     1101.95     1079.75     23.27 o 
   5   2   7      257.63      257.20     11.23 o 
   6   2   7       19.47       13.89      9.65 o 
   7   2   7        0.27       31.50     21.13 o 
  -7   3   7      102.64       96.01     27.29 o 
  -6   3   7      388.01      429.37     53.72 o 
  -5   3   7      379.57      382.15     25.65 o 
  -4   3   7      277.81      269.54     23.96 o 
  -3   3   7      434.92      438.42     37.26 o 
  -2   3   7      434.31      398.21     13.27 o 
  -1   3   7      106.99      116.61     10.44 o 
   0   3   7       33.78       30.17      4.19 o 
   1   3   7     4937.85     4903.35     56.99 o 
   2   3   7        4.63        1.62      6.20 o 
   3   3   7       87.94       99.59     14.18 o 
   4   3   7        0.05        6.10      4.13 o 
   5   3   7       71.30       65.89     14.99 o 
   6   3   7        1.86        4.72     10.91 o 
   7   3   7        5.76        7.48     22.13 o 
  -7   4   7      329.50      293.90     64.35 o 
  -6   4   7       28.28       29.94      9.24 o 
  -5   4   7      319.68      328.04     24.28 o 
  -4   4   7      332.04      341.09     27.97 o 
  -3   4   7       52.54       55.85      6.87 o 
  -2   4   7      175.59      168.01      9.46 o 
  -1   4   7       90.07      124.58     10.60 o 
   0   4   7     1244.89     1236.85     19.36 o 
   1   4   7     5524.49     5618.87     91.71 o 
   2   4   7       78.99       83.74      9.32 o 
   3   4   7      149.24      151.31     18.16 o 
   4   4   7      153.03      148.14      9.45 o 
   5   4   7      110.34      110.13     27.00 o 
   6   4   7       28.88       22.76     12.42 o 
  -7   5   7       77.57      107.93     25.99 o 
  -6   5   7       89.90       98.81     16.05 o 
  -5   5   7      193.40      200.18     15.61 o 
  -4   5   7       11.84       21.10      5.63 o 
  -3   5   7        1.31       11.37      3.97 o 
  -2   5   7        0.17        6.96      3.50 o 
  -1   5   7      140.92      150.42     14.47 o 
   0   5   7       60.15       65.96     10.77 o 
   1   5   7      736.39      772.18     18.30 o 
   2   5   7     2005.48     2124.10     39.75 o 
   3   5   7      399.95      374.41     21.92 o 
   4   5   7      236.36      227.49     33.42 o 
   5   5   7        3.28        8.27     14.59 o 
   6   5   7       27.37       52.23     16.22 o 
  -6   6   7      247.46      228.53     37.45 o 
  -5   6   7        1.25       35.50     11.90 o 
  -4   6   7       50.68       44.50      6.56 o 
  -3   6   7       26.01       33.92      5.12 o 
  -2   6   7        1.76       12.94      3.29 o 
  -1   6   7      392.68      370.74     16.16 o 
   0   6   7     2034.52     2142.77     37.53 o 
   1   6   7     2640.23     2463.65     95.59 o 
   2   6   7      351.88      391.42     15.46 o 
   3   6   7       24.49       29.01      7.81 o 
   4   6   7      339.67      327.91     52.73 o 
   5   6   7      187.91      214.38     51.56 o 
   6   6   7        0.95       19.11     11.64 o 
  -6   7   7       18.26       19.17      9.83 o 
  -5   7   7      728.69      801.60     29.21 o 
  -4   7   7       31.52       36.88      5.93 o 
  -3   7   7       14.46       19.94      5.73 o 
  -2   7   7       46.85       59.78      6.32 o 
  -1   7   7      296.72      313.27     24.00 o 
   0   7   7       80.71       90.60     10.67 o 
   1   7   7      339.71      307.27     18.25 o 
   2   7   7      683.22      680.02     33.89 o 
   3   7   7      257.53      253.09     11.19 o 
   4   7   7      113.00       98.46     16.26 o 
   5   7   7        0.36       18.01     12.11 o 
   6   7   7       17.99       23.41     20.72 o 
  -6   8   7        3.25       17.41     10.46 o 
  -5   8   7      107.35      107.92     19.84 o 
  -4   8   7      290.60      270.96     14.22 o 
  -3   8   7       15.52       28.52      5.60 o 
  -2   8   7      473.09      502.75     29.47 o 
  -1   8   7      895.14      925.82     24.02 o 
   0   8   7      335.26      341.81     21.64 o 
   1   8   7      412.10      397.90     25.09 o 
   2   8   7        5.90        8.49      5.45 o 
   3   8   7      290.24      257.83     18.54 o 
   4   8   7       24.14       52.48     17.58 o 
   5   8   7        7.35       39.03     21.55 o 
   6   8   7      232.88      223.69     76.35 o 
  -6   9   7        6.72       33.58     14.41 o 
  -5   9   7        2.73       16.71     14.79 o 
  -4   9   7       14.09       16.16      5.52 o 
  -3   9   7      159.97      160.81     18.34 o 
  -2   9   7       23.64       25.67      6.44 o 
  -1   9   7       13.62       29.06      6.70 o 
   0   9   7      118.29      138.23     18.54 o 
   1   9   7     1053.35     1121.69     25.44 o 
   2   9   7      640.98      661.05     38.92 o 
   3   9   7       72.05       57.83     15.02 o 
   4   9   7      287.68      319.31     67.02 o 
   5   9   7       13.63       25.73     14.89 o 
  -5  10   7      228.26      244.37     54.49 o 
  -4  10   7       47.97       56.78      9.13 o 
  -3  10   7      486.48      499.73     22.57 o 
  -2  10   7        0.01       19.05      5.88 o 
  -1  10   7        0.38        3.08      7.59 o 
   0  10   7      600.94      608.24     35.78 o 
   1  10   7      418.73      400.54     21.56 o 
   2  10   7      163.04      173.52     27.97 o 
   3  10   7       70.74       90.89     14.95 o 
   4  10   7      181.64      126.63     42.89 o 
   5  10   7       65.79       93.40     23.88 o 
  -5  11   7       43.17       40.84     28.24 o 
  -4  11   7       35.13       24.63      7.27 o 
  -3  11   7      224.16      204.95     22.84 o 
  -2  11   7        7.49       22.64      6.91 o 
  -1  11   7      372.95      384.46     20.15 o 
   0  11   7      415.37      419.89     30.04 o 
   1  11   7      135.72      148.27     21.69 o 
   2  11   7      279.53      285.97     44.99 o 
   3  11   7       59.21       51.31     12.21 o 
   4  11   7       17.35       19.99     17.15 o 
  -4  12   7       76.23       71.51     18.07 o 
  -3  12   7      146.19      121.44     17.47 o 
  -2  12   7      100.32      120.32     18.22 o 
  -1  12   7       23.07       38.47      8.50 o 
   0  12   7       22.03       31.09      8.51 o 
   1  12   7       13.96       31.83     10.04 o 
   2  12   7       95.62       92.72     17.48 o 
   3  12   7      406.68      336.38     73.39 o 
   4  12   7       29.34       56.68     21.69 o 
  -4  13   7       28.59       15.55     10.36 o 
  -3  13   7        0.37       10.99      9.94 o 
  -2  13   7       35.73       48.72     11.94 o 
  -1  13   7        1.58       22.46      6.69 o 
   0  13   7      272.10      278.06     42.80 o 
   1  13   7       73.27       85.95     13.21 o 
   2  13   7      636.37      573.89     42.45 o 
   3  13   7       30.49       63.75     18.48 o 
  -3  14   7       45.41       40.75     12.82 o 
  -2  14   7        2.70       13.45      7.70 o 
  -1  14   7        1.50       45.11     11.35 o 
   0  14   7       36.03       39.14     11.87 o 
   1  14   7      158.44      131.31     27.48 o 
   2  14   7      223.11      155.67     29.64 o 
  -1  15   7        7.91       14.70      9.43 o 
   0  15   7        1.92       24.73      7.00 o 
  -7   0   8      167.39      208.46     69.04 o 
  -6   0   8       22.38       33.19     22.55 o 
  -5   0   8      188.46      163.95     17.48 o 
  -4   0   8     1802.57     1944.21     44.21 o 
  -3   0   8     1772.55     1749.83     43.13 o 
  -2   0   8       34.18       26.31      8.15 o 
  -1   0   8      599.51      508.52     31.93 o 
   0   0   8     1821.19     1657.71     31.84 o 
   1   0   8      323.55      348.34     23.03 o 
   2   0   8      416.00      420.45     16.15 o 
   3   0   8      532.14      485.90     20.91 o 
   4   0   8        0.01       -2.37      4.89 o 
   5   0   8     1083.54     1041.20     41.97 o 
   6   0   8       76.68      128.92     47.15 o 
   7   0   8      895.94      900.52     57.10 o 
  -7   1   8       45.78       57.99     15.49 o 
  -6   1   8       14.53       17.16     10.46 o 
  -5   1   8      222.23      227.37     12.87 o 
  -4   1   8      608.56      659.65     24.51 o 
  -3   1   8      332.03      366.84     15.05 o 
  -2   1   8      242.18      247.26     10.17 o 
  -1   1   8     2087.49     1944.89     22.20 o 
   0   1   8       95.35      102.76      7.91 o 
   1   1   8       20.47       34.46      4.70 o 
   2   1   8       95.28       84.58     10.28 o 
   3   1   8      122.85      112.82     13.94 o 
   4   1   8      435.68      405.96     16.52 o 
   5   1   8       66.48       52.66      9.17 o 
   6   1   8      223.34      198.00     17.75 o 
   7   1   8       21.65       28.55     18.31 o 
  -7   2   8      490.72      522.19     30.71 o 
  -6   2   8       17.79       20.09      4.64 o 
  -5   2   8      278.84      236.45     28.32 o 
  -4   2   8      385.75      396.09     16.54 o 
  -3   2   8       96.28      119.91     13.77 o 
  -2   2   8      204.81      182.98     16.72 o 
  -1   2   8      102.28      138.20     11.61 o 
   0   2   8     1491.93     1532.87     23.93 o 
   1   2   8      184.25      187.51     14.15 o 
   2   2   8      716.46      721.75     34.13 o 
   3   2   8      289.94      265.99     34.67 o 
   4   2   8      366.15      310.65     39.71 o 
   5   2   8        0.67        6.36      5.21 o 
   6   2   8       61.94       39.20     16.88 o 
  -7   3   8       31.53       36.25     14.21 o 
  -6   3   8       12.05       16.90      7.70 o 
  -5   3   8        0.33        8.15      5.10 o 
  -4   3   8        5.55       13.98      4.27 o 
  -3   3   8      460.95      475.14     21.38 o 
  -2   3   8     1812.29     1878.12     35.39 o 
  -1   3   8      351.95      314.14     10.32 o 
   0   3   8     1219.58     1213.19     24.38 o 
   1   3   8      680.12      717.05     18.74 o 
   2   3   8      544.26      549.78     25.18 o 
   3   3   8      776.91      768.82     31.27 o 
   4   3   8      490.66      510.05     13.66 o 
   5   3   8       54.20       32.68      8.81 o 
   6   3   8        8.55        5.03     18.99 o 
  -7   4   8       80.65       52.24     24.60 o 
  -6   4   8      318.96      325.78     22.13 o 
  -5   4   8       21.00       23.66      5.95 o 
  -4   4   8      133.60      122.85     14.04 o 
  -3   4   8      417.44      445.25     19.21 o 
  -2   4   8      209.55      206.89     11.29 o 
  -1   4   8     3234.92     3261.97     58.69 o 
   0   4   8        9.95       11.49      5.02 o 
   1   4   8      125.56      155.41     18.75 o 
   2   4   8     1378.30     1438.36     32.88 o 
   3   4   8      277.03      270.00     24.49 o 
   4   4   8       18.52       22.60      9.32 o 
   5   4   8       19.79       35.20     12.45 o 
   6   4   8       15.71        9.54      8.43 o 
  -7   5   8       49.29       65.93     20.17 o 
  -6   5   8       49.97       48.39     12.38 o 
  -5   5   8      381.44      397.37     18.92 o 
  -4   5   8        1.54        6.17      6.02 o 
  -3   5   8      230.36      242.26     12.37 o 
  -2   5   8      120.23      126.32     11.92 o 
  -1   5   8     1081.43     1132.48     21.01 o 
   0   5   8     2126.32     2140.15     40.00 o 
   1   5   8     2040.58     2038.12     38.91 o 
   2   5   8      458.45      496.60     33.17 o 
   3   5   8      181.70      183.11     32.26 o 
   4   5   8        1.91       10.67      6.01 o 
   5   5   8     1223.15     1173.12     40.78 o 
   6   5   8      517.84      452.24     81.03 o 
  -6   6   8        5.30       19.86     15.07 o 
  -5   6   8       84.47       78.41     15.25 o 
  -4   6   8      113.43       92.16     14.80 o 
  -3   6   8       62.10       68.38     11.07 o 
  -2   6   8      100.27      120.91     12.00 o 
  -1   6   8      677.84      671.21     16.27 o 
   0   6   8      752.01      788.10     21.09 o 
   1   6   8      152.33      187.89     25.90 o 
   2   6   8        6.34       15.14      5.67 o 
   3   6   8       80.12       56.15      8.81 o 
   4   6   8       66.25       51.90     10.52 o 
   5   6   8      233.96      184.38     60.62 o 
   6   6   8       50.38       44.38     19.62 o 
  -6   7   8        1.67       15.71      8.15 o 
  -5   7   8       83.60       99.61     14.89 o 
  -4   7   8       22.92       16.68      4.61 o 
  -3   7   8      305.31      320.59     29.12 o 
  -2   7   8      567.59      545.43     14.56 o 
  -1   7   8      389.67      365.44     20.81 o 
   0   7   8       79.77      111.01     12.98 o 
   1   7   8      719.98      765.79     23.03 o 
   2   7   8      589.35      647.36     16.55 o 
   3   7   8      245.35      237.72     25.67 o 
   4   7   8      431.19      449.76     61.35 o 
   5   7   8      300.69      342.68     34.20 o 
   6   7   8       95.44       81.91     23.92 o 
  -6   8   8       63.59       67.09     21.27 o 
  -5   8   8      183.06      191.53     33.75 o 
  -4   8   8      187.50      180.67     16.95 o 
  -3   8   8     2252.72     2304.29     43.36 o 
  -2   8   8       55.52       61.08      8.65 o 
  -1   8   8       84.66       93.41      9.78 o 
   0   8   8        3.92        9.40      4.09 o 
   1   8   8      308.62      286.24     36.21 o 
   2   8   8      181.92      182.19     21.14 o 
   3   8   8      320.34      301.25     16.51 o 
   4   8   8      699.31      708.48     69.81 o 
   5   8   8      294.35      255.93     70.58 o 
  -6   9   8        3.39       12.56     10.88 o 
  -5   9   8       20.66       34.44     14.49 o 
  -4   9   8      211.16      185.62     13.87 o 
  -3   9   8     1365.42     1340.49     26.73 o 
  -2   9   8      684.32      709.37     23.99 o 
  -1   9   8        1.53       14.94      5.87 o 
   0   9   8       84.33       94.39     11.51 o 
   1   9   8      124.84      134.78     17.28 o 
   2   9   8       28.18       33.91      4.94 o 
   3   9   8      597.55      622.12     34.31 o 
   4   9   8       70.97       63.27     30.80 o 
   5   9   8      803.85      857.31     42.03 o 
  -5  10   8        8.66       25.60     10.72 o 
  -4  10   8       23.51       22.37     12.00 o 
  -3  10   8      133.43      130.18     16.68 o 
  -2  10   8      228.82      205.76     23.41 o 
  -1  10   8      587.25      572.57     26.92 o 
   0  10   8       32.41       29.01      6.05 o 
   1  10   8       32.89       35.83      6.70 o 
   2  10   8      138.93      147.34     21.42 o 
   3  10   8       62.86       53.71     14.20 o 
   4  10   8        0.03      -16.63     23.59 o 
   5  10   8        0.02       21.49     11.52 o 
  -5  11   8       33.51       34.67     10.86 o 
  -4  11   8       56.81       72.99     14.44 o 
  -3  11   8      245.09      227.26     26.97 o 
  -2  11   8        6.34        8.96      4.58 o 
  -1  11   8      375.68      398.35     24.04 o 
   0  11   8      100.15      126.44     17.29 o 
   1  11   8       10.27       25.35      9.84 o 
   2  11   8     1266.04     1285.85     51.03 o 
   3  11   8        0.49       13.86      5.87 o 
   4  11   8        1.12       15.19     14.29 o 
  -4  12   8        9.39       25.65     10.68 o 
  -3  12   8      274.34      200.75     30.29 o 
  -2  12   8      282.25      308.92     34.98 o 
  -1  12   8       79.24       79.76     11.59 o 
   0  12   8       28.88       39.92      6.96 o 
   1  12   8       26.17       52.69     11.95 o 
   2  12   8       26.53       29.15      9.90 o 
   3  12   8       80.44       80.72     22.99 o 
   4  12   8       25.75       60.80     17.74 o 
  -3  13   8      233.03      217.11     40.18 o 
  -2  13   8      515.11      551.45     27.56 o 
  -1  13   8        3.61       18.90      7.63 o 
   0  13   8      124.17      128.23     22.18 o 
   1  13   8      433.72      452.11     62.89 o 
   2  13   8       13.33       18.24     10.83 o 
   3  13   8       33.00       13.54     17.38 o 
  -2  14   8       40.20       59.71     14.26 o 
  -1  14   8      220.58      189.19     41.50 o 
   0  14   8       43.31       48.23     14.07 o 
   1  14   8      210.53      164.53     31.77 o 
   2  14   8      161.47      136.61     31.20 o 
  -7   1   9       12.51       17.20     11.07 o 
  -6   1   9       73.99       68.17     14.85 o 
  -5   1   9       76.13       76.82     12.76 o 
  -4   1   9        2.26        3.12      4.84 o 
  -3   1   9        9.92       20.19      6.02 o 
  -2   1   9     1254.88     1212.55     33.60 o 
  -1   1   9     1276.30     1345.46     25.75 o 
   0   1   9     3208.94     3200.11     54.41 o 
   1   1   9       19.13       28.75      4.45 o 
   2   1   9      157.61      169.27     23.03 o 
   3   1   9       67.87       78.06     10.82 o 
   4   1   9        9.04        9.21      4.55 o 
   5   1   9       56.36       55.42     14.40 o 
   6   1   9       19.37       17.55     10.53 o 
  -7   2   9       34.52      103.45     27.82 o 
  -6   2   9      555.96      520.24     28.22 o 
  -5   2   9      175.61      175.44     22.90 o 
  -4   2   9      429.57      422.76     25.65 o 
  -3   2   9     2671.70     2751.36     51.58 o 
  -2   2   9      556.34      576.33     13.21 o 
  -1   2   9     2949.85     3127.37     38.71 o 
   0   2   9     1739.75     1724.70     36.14 o 
   1   2   9      119.84      125.64     14.78 o 
   2   2   9      453.05      449.49     13.93 o 
   3   2   9       29.62       52.58      8.30 o 
   4   2   9       25.10       24.24      6.47 o 
   5   2   9       13.68       23.12      7.06 o 
   6   2   9       95.78       77.00     27.78 o 
  -7   3   9       33.23       32.13     15.51 o 
  -6   3   9        5.32       11.70      5.81 o 
  -5   3   9      136.76      119.20     14.49 o 
  -4   3   9     1281.72     1302.77     23.57 o 
  -3   3   9      176.18      193.94     22.36 o 
  -2   3   9      185.21      148.06     12.65 o 
  -1   3   9      344.23      370.33     16.69 o 
   0   3   9     1922.96     2030.23     37.39 o 
   1   3   9       59.70       78.92      8.82 o 
   2   3   9       64.87       58.43      8.68 o 
   3   3   9      109.66      123.60     18.04 o 
   4   3   9      505.78      533.41     27.13 o 
   5   3   9      160.23      167.53     21.45 o 
   6   3   9       57.27       84.80     32.59 o 
  -7   4   9       52.08       58.74     17.98 o 
  -6   4   9      224.24      223.25     43.56 o 
  -5   4   9       92.70      101.23     12.78 o 
  -4   4   9      155.66      194.94     23.81 o 
  -3   4   9        9.13       18.64      5.74 o 
  -2   4   9      336.80      304.74      9.57 o 
  -1   4   9      576.53      603.32     14.10 o 
   0   4   9       80.09       68.61      8.89 o 
   1   4   9       70.84       79.48      9.38 o 
   2   4   9      525.14      512.04     21.40 o 
   3   4   9      871.95      851.18     16.13 o 
   4   4   9      860.25      810.99     49.35 o 
   5   4   9       30.01       24.41     17.26 o 
   6   4   9       43.40       56.86     34.58 o 
  -7   5   9      157.98      112.62     23.83 o 
  -6   5   9        0.04       -0.37      9.67 o 
  -5   5   9       54.56       71.36     16.71 o 
  -4   5   9      136.21      173.51     19.82 o 
  -3   5   9      930.36      928.53     18.52 o 
  -2   5   9        9.19       14.77      4.94 o 
  -1   5   9       46.94       50.81      6.20 o 
   0   5   9     1902.97     1870.53     47.01 o 
   1   5   9       76.83       93.92     11.74 o 
   2   5   9      852.20      848.52     29.00 o 
   3   5   9      103.96      109.29     17.27 o 
   4   5   9       57.05       50.30     10.51 o 
   5   5   9      437.73      533.46     37.10 o 
   6   5   9        2.87       19.46     16.92 o 
  -6   6   9        5.09       10.11      9.28 o 
  -5   6   9        4.06       15.73      7.12 o 
  -4   6   9      292.54      288.84     18.58 o 
  -3   6   9     1404.59     1364.93     29.15 o 
  -2   6   9      179.55      188.26     14.47 o 
  -1   6   9      742.35      670.28     17.48 o 
   0   6   9     2555.88     2682.51     53.98 o 
   1   6   9      691.93      657.94     20.03 o 
   2   6   9        8.25        4.39      7.28 o 
   3   6   9       95.14       69.74     17.66 o 
   4   6   9       11.84       12.96      6.90 o 
   5   6   9       72.07       91.69     21.88 o 
   6   6   9       36.84       46.04     36.37 o 
  -6   7   9      371.52      388.28     71.17 o 
  -5   7   9       18.50       23.05      6.79 o 
  -4   7   9      142.20      127.85     15.60 o 
  -3   7   9       60.49       67.42      9.01 o 
  -2   7   9        1.38        4.76      5.04 o 
  -1   7   9       29.04       38.29      5.45 o 
   0   7   9      285.32      330.69     30.68 o 
   1   7   9      154.92      181.02     23.27 o 
   2   7   9      143.08      148.79     24.51 o 
   3   7   9      463.85      393.63     26.96 o 
   4   7   9      511.72      478.43     27.71 o 
   5   7   9       33.60        8.85     16.99 o 
   6   7   9       30.20       52.46     31.93 o 
  -6   8   9       62.64       55.41     22.10 o 
  -5   8   9      122.54      134.43     23.12 o 
  -4   8   9       81.55       72.79     11.83 o 
  -3   8   9        0.10       27.65      5.20 o 
  -2   8   9      282.68      357.86     31.99 o 
  -1   8   9      136.10      157.69     14.50 o 
   0   8   9      270.51      303.49     26.50 o 
   1   8   9      320.23      310.03     29.78 o 
   2   8   9      351.13      361.15     17.32 o 
   3   8   9       25.02       22.77      7.55 o 
   4   8   9       17.26       35.00     14.39 o 
   5   8   9      152.76      117.96     46.52 o 
  -5   9   9      154.44      167.98     35.30 o 
  -4   9   9       53.53       48.50      9.84 o 
  -3   9   9      176.68      175.36     19.49 o 
  -2   9   9      724.79      725.87     22.24 o 
  -1   9   9      595.64      609.00     38.49 o 
   0   9   9      131.43      128.46     12.84 o 
   1   9   9      101.02      103.03     12.78 o 
   2   9   9       86.74       91.47     15.92 o 
   3   9   9       22.59       21.47     11.29 o 
   4   9   9        6.18       11.51     14.80 o 
   5   9   9       63.09       60.93     35.03 o 
  -5  10   9      161.34      119.47     46.25 o 
  -4  10   9      227.30      193.86     41.38 o 
  -3  10   9       58.94       59.73     10.35 o 
  -2  10   9      227.44      244.17     25.91 o 
  -1  10   9      141.13      168.06     20.51 o 
   0  10   9      479.29      478.19     27.39 o 
   1  10   9      129.92      142.30     20.08 o 
   2  10   9       19.44       29.01      8.01 o 
   3  10   9      226.43      192.45     31.74 o 
   4  10   9      434.90      347.17     64.07 o 
   5  10   9       78.73       58.11     45.14 o 
  -5  11   9       10.23       27.15     11.03 o 
  -4  11   9        1.89       11.52      6.31 o 
  -3  11   9     1037.82      960.83     24.18 o 
  -2  11   9      575.12      554.68     18.38 o 
  -1  11   9        3.27        7.10      4.77 o 
   0  11   9       55.10       41.93     10.38 o 
   1  11   9      224.16      293.30     34.96 o 
   2  11   9     1245.38     1304.35     34.14 o 
   3  11   9       83.53       75.89     20.01 o 
   4  11   9      224.01      182.29     61.19 o 
  -4  12   9      495.90      460.48    100.77 o 
  -3  12   9      139.45      118.04     16.69 o 
  -2  12   9       59.08       48.77      7.35 o 
  -1  12   9       13.24        9.17      6.13 o 
   0  12   9      287.11      375.85     50.63 o 
   1  12   9      623.50      645.12     43.94 o 
   2  12   9      154.89      117.27     26.38 o 
   3  12   9       15.31       18.81     12.70 o 
  -3  13   9        0.08       13.87      5.59 o 
  -2  13   9       11.79       30.82      9.81 o 
  -1  13   9      243.61      222.48     33.64 o 
   0  13   9      232.64      276.62     39.11 o 
   1  13   9        0.10        7.51     11.18 o 
   2  13   9       12.53       13.58      8.86 o 
   3  13   9        1.23       25.45     15.93 o 
  -2  14   9       32.49       51.94     14.02 o 
  -1  14   9       18.17       35.83     11.39 o 
   0  14   9      215.94      210.56     27.94 o 
   1  14   9       98.79       89.34     20.16 o 
  -7   0  10       87.33       77.91     32.92 o 
  -6   0  10       18.69       11.18     15.37 o 
  -5   0  10       31.52       46.87     14.53 o 
  -4   0  10      901.40      620.35    148.15 o 
  -3   0  10     1546.15     1586.29     75.12 o 
  -2   0  10      203.00      216.99     38.93 o 
  -1   0  10      225.22      216.22     24.95 o 
   0   0  10     1408.84     1523.37     38.19 o 
   1   0  10     1525.45     1582.16     76.04 o 
   2   0  10     1222.08     1212.02     50.17 o 
   3   0  10      874.07      851.28     39.43 o 
   4   0  10       43.49       41.38     14.30 o 
   5   0  10        9.86       27.77     14.11 o 
   6   0  10      282.83      257.48     72.30 o 
  -7   1  10      127.73      112.37     44.89 o 
  -6   1  10        0.48       19.16     11.80 o 
  -5   1  10        0.84       12.50     20.29 o 
  -4   1  10        2.35       12.15      9.04 o 
  -3   1  10       94.84       72.66     15.11 o 
  -2   1  10     1173.96     1156.76     22.01 o 
  -1   1  10      201.66      206.37     17.56 o 
   0   1  10       98.00      119.29     16.22 o 
   1   1  10      873.39      931.79     39.54 o 
   2   1  10      210.99      243.86     24.50 o 
   3   1  10       36.85       88.18     17.55 o 
   4   1  10      570.70      622.01     22.11 o 
   5   1  10       56.86       57.03     12.96 o 
   6   1  10        2.34       17.22     11.25 o 
  -7   2  10       32.97       37.82     13.39 o 
  -6   2  10      148.72      131.09     22.85 o 
  -5   2  10      259.50      252.64     17.24 o 
  -4   2  10       89.19      111.86     15.61 o 
  -3   2  10       69.59      111.14     16.21 o 
  -2   2  10     2387.81     2463.71     41.02 o 
  -1   2  10      730.56      720.73     13.76 o 
   0   2  10      280.80      336.70     19.44 o 
   1   2  10      836.04      861.30     20.98 o 
   2   2  10       45.22       54.15     12.10 o 
   3   2  10      148.92      170.78     18.92 o 
   4   2  10      605.16      545.96     34.60 o 
   5   2  10       26.93       20.94      5.74 o 
   6   2  10        3.83       11.52      6.57 o 
  -7   3  10      179.64      158.06     43.78 o 
  -6   3  10      383.49      390.78     22.14 o 
  -5   3  10      193.76      200.43     21.20 o 
  -4   3  10       74.61       77.91     12.24 o 
  -3   3  10       96.79       99.78     16.80 o 
  -2   3  10        2.19        9.12      4.49 o 
  -1   3  10      144.47      153.84     13.96 o 
   0   3  10       37.65       55.32      6.84 o 
   1   3  10      141.22      229.13     26.80 o 
   2   3  10        0.27        6.10      5.07 o 
   3   3  10       29.32       45.53      8.39 o 
   4   3  10        0.28       12.70      4.56 o 
   5   3  10        7.57        7.29      9.44 o 
   6   3  10      180.64      127.91     39.72 o 
  -7   4  10      232.35      230.09     25.63 o 
  -6   4  10      281.55      258.70     33.36 o 
  -5   4  10      145.96      125.15     21.70 o 
  -4   4  10      261.14      251.44     30.78 o 
  -3   4  10        4.47       20.86      5.90 o 
  -2   4  10      320.46      296.82     26.04 o 
  -1   4  10       55.40       51.58      8.89 o 
   0   4  10      797.01      843.03     27.15 o 
   1   4  10     2087.08     2124.84     47.68 o 
   2   4  10       45.70       45.46      9.29 o 
   3   4  10      329.56      308.55     34.43 o 
   4   4  10      364.28      370.91     29.09 o 
   5   4  10       96.02      126.40     30.94 o 
   6   4  10      203.24      162.27     42.36 o 
  -6   5  10        4.42       18.51      9.39 o 
  -5   5  10       30.60       20.24      6.93 o 
  -4   5  10      548.47      544.84     22.26 o 
  -3   5  10      775.15      757.51     19.73 o 
  -2   5  10        0.13        9.74      5.29 o 
  -1   5  10      178.04      185.81     20.26 o 
   0   5  10        0.89       -0.74      7.33 o 
   1   5  10      425.79      416.81     16.92 o 
   2   5  10        7.10       19.63      7.91 o 
   3   5  10      347.64      300.34     42.45 o 
   4   5  10      242.55      233.52     14.54 o 
   5   5  10       32.77       29.47     11.67 o 
   6   5  10       10.02       18.30     10.99 o 
  -6   6  10        2.21        9.67      6.75 o 
  -5   6  10        1.14       10.68      5.99 o 
  -4   6  10      173.58      172.11     22.69 o 
  -3   6  10      879.94      850.55     26.89 o 
  -2   6  10       47.88       56.96     10.47 o 
  -1   6  10      132.53      127.74     15.96 o 
   0   6  10       90.72       78.60     13.22 o 
   1   6  10        0.17       11.96      6.14 o 
   2   6  10      351.38      431.79     55.67 o 
   3   6  10       69.47       75.08     15.59 o 
   4   6  10      249.27      229.51     19.51 o 
   5   6  10      378.98      272.40     87.64 o 
   6   6  10      153.44      139.77     47.27 o 
  -6   7  10        0.72       12.35     10.40 o 
  -5   7  10      318.57      317.74     26.93 o 
  -4   7  10        2.53       21.62      7.15 o 
  -3   7  10        0.87        8.47      4.92 o 
  -2   7  10       39.14       44.45      6.16 o 
  -1   7  10        0.14       15.09      6.74 o 
   0   7  10      281.31      324.72     43.16 o 
   1   7  10      155.75      186.28     22.54 o 
   2   7  10      332.85      330.35     33.05 o 
   3   7  10        4.11        7.55      5.96 o 
   4   7  10       15.89       16.33      6.16 o 
   5   7  10      105.95       84.32     26.09 o 
  -6   8  10        8.62       20.68     11.73 o 
  -5   8  10        1.13        9.08      6.54 o 
  -4   8  10      247.98      237.59     28.82 o 
  -3   8  10      803.96      798.45     42.50 o 
  -2   8  10        0.88       11.86      5.69 o 
  -1   8  10      196.53      216.06     22.36 o 
   0   8  10     2566.82     2620.97     61.58 o 
   1   8  10      291.45      320.59     20.54 o 
   2   8  10      138.17      136.78     20.90 o 
   3   8  10      166.56      151.80     20.81 o 
   4   8  10        8.93       15.48     14.03 o 
   5   8  10        8.36       17.38     11.30 o 
  -5   9  10      147.13      139.75     36.62 o 
  -4   9  10       38.08       31.10      9.80 o 
  -3   9  10      179.61      176.39     23.46 o 
  -2   9  10      124.21      125.17     13.22 o 
  -1   9  10     1404.80     1515.36     33.71 o 
   0   9  10        3.67       22.30      5.63 o 
   1   9  10       72.40       76.63     12.28 o 
   2   9  10      282.62      250.58     34.80 o 
   3   9  10       85.10       73.58     17.41 o 
   4   9  10       55.80       81.07     26.45 o 
   5   9  10       81.45       68.80     36.24 o 
  -5  10  10        7.15       21.77     11.43 o 
  -4  10  10        5.72       24.35      9.33 o 
  -3  10  10      616.75      573.86     30.08 o 
  -2  10  10       21.60       24.40      7.47 o 
  -1  10  10      328.76      334.19     34.10 o 
   0  10  10      178.83      188.91     22.83 o 
   1  10  10       34.19       26.43      8.96 o 
   2  10  10       27.60       19.64      7.75 o 
   3  10  10       11.45        8.65     15.63 o 
   4  10  10      186.82      167.15     46.90 o 
  -4  11  10      165.56      174.83     23.74 o 
  -3  11  10      123.91       99.61     15.04 o 
  -2  11  10       46.03       41.31      9.04 o 
  -1  11  10       30.60       35.84      6.77 o 
   0  11  10       15.91       32.09      7.21 o 
   1  11  10       14.25       38.24      8.64 o 
   2  11  10       37.53       27.24      7.48 o 
   3  11  10      296.70      257.84     50.08 o 
   4  11  10       32.88       34.33     20.10 o 
  -4  12  10       26.57       25.95     16.51 o 
  -3  12  10       20.23       15.73      6.00 o 
  -2  12  10       14.19       20.77      8.41 o 
  -1  12  10       53.94       55.61     10.18 o 
   0  12  10      162.13      151.95     18.36 o 
   1  12  10      255.09      256.07     41.81 o 
   2  12  10        8.31       16.31     15.36 o 
   3  12  10      118.60      123.04     27.85 o 
  -3  13  10       13.10       15.44      9.63 o 
  -2  13  10      105.09       78.99     15.78 o 
  -1  13  10      105.22      112.57     16.15 o 
   0  13  10       33.30       44.90     18.43 o 
   1  13  10      110.91      110.63     24.73 o 
   2  13  10       18.02       31.85      8.90 o 
  -2  14  10       27.88       23.93      9.86 o 
  -1  14  10       37.92       28.87      9.02 o 
   0  14  10       22.89       32.64      9.92 o 
   1  14  10       10.85       24.67     14.68 o 
  -7   1  11       46.52       55.04     19.06 o 
  -6   1  11      355.09      383.91     23.26 o 
  -5   1  11       79.49       68.29     10.13 o 
  -4   1  11       68.61       71.31      9.05 o 
  -3   1  11      197.22      206.67     13.23 o 
  -2   1  11      259.45      264.24     21.28 o 
  -1   1  11     2754.37     2889.53     43.14 o 
   0   1  11     3980.90     4211.34     73.17 o 
   1   1  11      400.53      448.69     16.91 o 
   2   1  11      142.38      173.20     24.73 o 
   3   1  11       74.91       85.83     11.83 o 
   4   1  11      111.56      113.30     16.01 o 
   5   1  11       52.47       38.55      7.82 o 
   6   1  11       35.19       27.39     11.15 o 
  -7   2  11       27.58       21.94     16.23 o 
  -6   2  11        5.42       15.06      8.45 o 
  -5   2  11       74.29       82.55     17.05 o 
  -4   2  11     1044.85     1029.59     28.31 o 
  -3   2  11      194.16      213.78     21.40 o 
  -2   2  11        7.68        8.84      5.27 o 
  -1   2  11      138.68      168.02     17.35 o 
   0   2  11     1438.95     1504.55     31.24 o 
   1   2  11      269.07      273.26     22.15 o 
   2   2  11       17.00       15.63      9.63 o 
   3   2  11       79.57       92.58     13.22 o 
   4   2  11      418.99      418.64     17.76 o 
   5   2  11      229.46      167.83     35.42 o 
   6   2  11       79.12       89.05     28.75 o 
  -7   3  11      123.73       81.90     28.04 o 
  -6   3  11      118.89      123.99     22.57 o 
  -5   3  11        0.30       14.83      4.68 o 
  -4   3  11       13.96       18.29      5.58 o 
  -3   3  11      230.06      252.76     24.77 o 
  -2   3  11      132.63      119.94     11.65 o 
  -1   3  11     1690.27     1623.54     30.41 o 
   0   3  11        0.29       17.38      5.23 o 
   1   3  11      114.25      124.75     15.12 o 
   2   3  11       17.73       18.70      8.70 o 
   3   3  11        3.66       10.72      6.79 o 
   4   3  11      838.14      784.17     30.08 o 
   5   3  11      257.42      240.83     72.07 o 
   6   3  11        5.49       23.92      8.28 o 
  -6   4  11       40.16       61.61     13.91 o 
  -5   4  11       49.44       48.37      6.56 o 
  -4   4  11      115.87      131.27     14.84 o 
  -3   4  11      174.00      164.38     19.32 o 
  -2   4  11        5.64        8.83      2.98 o 
  -1   4  11      204.34      242.67     23.54 o 
   0   4  11       38.01       39.15      9.56 o 
   1   4  11      843.48      860.43     34.63 o 
   2   4  11       76.28       67.22     11.76 o 
   3   4  11      213.19      299.21     47.08 o 
   4   4  11      515.67      536.46     19.82 o 
   5   4  11      843.08      852.64     37.50 o 
   6   4  11      201.89      148.52     50.31 o 
  -6   5  11      124.65      153.84     34.89 o 
  -5   5  11      150.74      179.05     22.58 o 
  -4   5  11       33.62       43.85      9.48 o 
  -3   5  11        6.16       11.45      3.61 o 
  -2   5  11      277.90      270.34     16.26 o 
  -1   5  11      111.04      114.02     12.52 o 
   0   5  11      523.95      589.99     23.21 o 
   1   5  11        2.61       15.88      7.40 o 
   2   5  11       39.50       40.92      8.09 o 
   3   5  11       29.71       50.77     20.79 o 
   4   5  11        1.76        8.72      7.60 o 
   5   5  11      135.18      206.05     40.57 o 
   6   5  11       28.64       35.25     18.19 o 
  -6   6  11       27.13       23.70     10.90 o 
  -5   6  11      478.39      433.08     38.21 o 
  -4   6  11      842.43      822.18     22.02 o 
  -3   6  11      578.59      524.86     26.40 o 
  -2   6  11      491.54      477.86     24.55 o 
  -1   6  11      149.56      152.73     19.98 o 
   0   6  11       56.01       70.95     11.15 o 
   1   6  11       91.26      111.15     15.66 o 
   2   6  11       87.71       97.91     13.75 o 
   3   6  11       52.73       72.01     15.89 o 
   4   6  11       96.72       84.31     19.54 o 
   5   6  11      315.28      232.67     67.79 o 
  -6   7  11       17.82       35.39      9.30 o 
  -5   7  11        9.42       12.02      5.81 o 
  -4   7  11      249.63      274.92     32.26 o 
  -3   7  11      357.08      326.75     17.74 o 
  -2   7  11      772.98      689.38     31.81 o 
  -1   7  11        9.04       15.63      5.37 o 
   0   7  11       61.09       50.62     14.32 o 
   1   7  11      385.11      388.44     32.34 o 
   2   7  11       14.32       36.14      8.78 o 
   3   7  11        2.81        3.67      6.44 o 
   4   7  11      296.56      245.27     46.96 o 
   5   7  11      147.30      119.75     38.77 o 
  -6   8  11       31.01       29.97     21.77 o 
  -5   8  11        0.15       18.41      5.75 o 
  -4   8  11      296.73      312.62     34.45 o 
  -3   8  11      394.69      378.44     26.10 o 
  -2   8  11      285.45      319.25     31.59 o 
  -1   8  11      264.47      306.10     28.01 o 
   0   8  11      502.81      531.66     24.36 o 
   1   8  11      798.13      720.74     45.08 o 
   2   8  11       63.72       85.77     15.27 o 
   3   8  11       90.73      104.07     18.74 o 
   4   8  11        2.16       20.19     18.12 o 
   5   8  11      107.47       80.16     21.52 o 
  -5   9  11      102.08      111.16     24.48 o 
  -4   9  11        0.09        4.46      7.16 o 
  -3   9  11      107.45      118.48     17.36 o 
  -2   9  11       19.83       39.73      7.15 o 
  -1   9  11      787.48      774.46     21.73 o 
   0   9  11      549.11      590.81     27.59 o 
   1   9  11       60.78       53.24     10.58 o 
   2   9  11       96.09       93.79     17.12 o 
   3   9  11       93.39       95.15     21.01 o 
   4   9  11       12.84       19.29     18.44 o 
   5   9  11       10.60       22.93     17.22 o 
  -5  10  11       66.78       69.15     15.35 o 
  -4  10  11       81.24       59.36     12.48 o 
  -3  10  11        0.03       14.43      5.60 o 
  -2  10  11        1.39       15.20      7.26 o 
  -1  10  11        2.98       17.17      5.50 o 
   0  10  11     1150.42     1138.17     25.19 o 
   1  10  11        9.72       12.78      7.28 o 
   2  10  11       78.33       89.03     20.58 o 
   3  10  11       19.19       29.32     10.52 o 
   4  10  11        3.18       19.44     38.23 o 
  -4  11  11       17.23       34.09      8.73 o 
  -3  11  11      650.06      583.71     18.72 o 
  -2  11  11        0.92        6.68      4.98 o 
  -1  11  11      665.10      627.56     23.92 o 
   0  11  11      629.27      629.09     29.30 o 
   1  11  11      236.47      279.51     40.28 o 
   2  11  11      100.20      111.84     25.45 o 
   3  11  11       10.54       31.61     11.39 o 
   4  11  11       43.19       56.42     28.44 o 
  -4  12  11       69.91       62.22     24.47 o 
  -3  12  11      240.50      220.82     50.31 o 
  -2  12  11      199.68      156.93     25.71 o 
  -1  12  11      261.61      226.75     33.99 o 
   0  12  11      743.82      703.06     55.02 o 
   1  12  11       54.18       58.13     14.85 o 
   2  12  11        2.10       13.21      7.42 o 
   3  12  11      271.43      257.46     73.86 o 
  -3  13  11        7.22        4.42      9.28 o 
  -2  13  11      310.41      244.90     55.92 o 
  -1  13  11        8.19        6.90      7.46 o 
   0  13  11        9.06       19.82      8.56 o 
   1  13  11        0.00       19.17      9.96 o 
   2  13  11        4.22       17.79      9.09 o 
  -1  14  11       13.52       22.11     11.63 o 
   0  14  11       17.60       21.70     11.20 o 
  -7   0  12        2.81        6.99     11.37 o 
  -6   0  12      414.08      385.50     28.55 o 
  -5   0  12      278.63      330.68     67.60 o 
  -4   0  12       11.46       13.38      4.93 o 
  -3   0  12      413.02      410.86     35.53 o 
  -2   0  12      805.38      734.49     27.85 o 
  -1   0  12       32.35       35.93      7.03 o 
   0   0  12      558.06      598.62     25.95 o 
   1   0  12       51.13       52.25     12.71 o 
   2   0  12      147.10      174.34     28.63 o 
   3   0  12     1306.00     1283.01     41.76 o 
   4   0  12      327.45      274.28     26.43 o 
   5   0  12      657.96      623.51     31.27 o 
   6   0  12        1.86       18.57     22.73 o 
  -7   1  12       19.19       37.60     16.16 o 
  -6   1  12      799.96      777.41     63.48 o 
  -5   1  12       45.51       53.20     11.40 o 
  -4   1  12       14.84       19.97      4.79 o 
  -3   1  12        9.29       10.83      2.77 o 
  -2   1  12      790.51      714.61     19.75 o 
  -1   1  12      758.76      759.95     24.22 o 
   0   1  12      293.85      366.46     23.68 o 
   1   1  12      283.70      358.54     41.03 o 
   2   1  12      709.23      697.16     21.57 o 
   3   1  12      401.79      408.09     27.48 o 
   4   1  12      395.91      402.11     23.00 o 
   5   1  12       72.30       58.17     12.77 o 
   6   1  12       18.83        6.68     14.96 o 
  -7   2  12       26.96       37.83     25.35 o 
  -6   2  12       25.88       40.18     10.26 o 
  -5   2  12       53.13       53.54     11.93 o 
  -4   2  12     1254.64     1253.78     33.83 o 
  -3   2  12       34.73       23.50      7.08 o 
  -2   2  12       41.04       38.28      5.70 o 
  -1   2  12        1.80       16.52      5.92 o 
   0   2  12     1340.32     1303.45     29.02 o 
   1   2  12        0.00       13.43      5.88 o 
   2   2  12      701.17      675.71     30.86 o 
   3   2  12       43.24       72.82     12.88 o 
   4   2  12       15.50       26.53      7.43 o 
   5   2  12        2.57       16.87      6.38 o 
   6   2  12        3.46       13.06      9.12 o 
  -6   3  12      203.41      193.98     41.77 o 
  -5   3  12       47.01       51.13      9.77 o 
  -4   3  12      672.07      716.50     36.36 o 
  -3   3  12      264.36      202.61     45.16 o 
  -2   3  12       25.99       30.87      5.23 o 
  -1   3  12      110.02      118.46     13.00 o 
   0   3  12      377.86      172.93    123.44 o 
   1   3  12        0.00       15.00      9.72 o 
   2   3  12      114.49      113.71     17.29 o 
   3   3  12       76.99       77.03     13.30 o 
   4   3  12      108.88      108.04     24.98 o 
   5   3  12      555.94      509.25     53.03 o 
   6   3  12       53.29       25.26     17.14 o 
  -6   4  12       60.47       43.10     14.67 o 
  -5   4  12      970.13      988.14     28.97 o 
  -4   4  12      602.36      591.22     33.16 o 
  -3   4  12        4.28        5.32      8.27 o 
  -2   4  12       67.32       89.76     10.51 o 
  -1   4  12      762.06      844.43     19.39 o 
   0   4  12       12.64       18.24      7.43 o 
   1   4  12      272.41      312.56     37.87 o 
   2   4  12        5.64       26.82      7.42 o 
   3   4  12      357.40      289.55     28.75 o 
   4   4  12      130.16      118.01     26.39 o 
   5   4  12      124.45      105.86     22.75 o 
   6   4  12       26.00       30.93     20.34 o 
  -6   5  12        0.00       15.41      9.88 o 
  -5   5  12       10.69        3.90      7.92 o 
  -4   5  12      790.71      729.06     45.86 o 
  -3   5  12      160.36      152.66     18.16 o 
  -2   5  12       23.58       22.90      4.05 o 
  -1   5  12     1228.53     1296.48     32.78 o 
   0   5  12        0.97       19.13      5.69 o 
   1   5  12      869.31      860.67     22.84 o 
   2   5  12      265.40      298.86     36.22 o 
   3   5  12       12.26       27.18      9.85 o 
   4   5  12        0.06        6.18      5.35 o 
   5   5  12        0.47       18.54     15.63 o 
  -6   6  12      148.17      181.23     37.94 o 
  -5   6  12       36.02       46.90     10.43 o 
  -4   6  12      253.26      309.61     33.77 o 
  -3   6  12       48.47       72.31      8.76 o 
  -2   6  12      935.03      865.92     36.09 o 
  -1   6  12      258.55      297.71     29.61 o 
   0   6  12      371.78      403.12     45.64 o 
   1   6  12        4.42        8.39      8.84 o 
   2   6  12       11.80       15.89      6.01 o 
   3   6  12        1.69       10.49      6.61 o 
   4   6  12       75.45       85.10     17.26 o 
   5   6  12       38.12       12.13     20.63 o 
  -6   7  12       45.90       40.73     15.30 o 
  -5   7  12        0.56       12.36      7.89 o 
  -4   7  12     1075.30      996.31     33.19 o 
  -3   7  12        0.05        2.42      4.65 o 
  -2   7  12        9.67       13.66      7.24 o 
  -1   7  12      143.30      165.61     17.65 o 
   0   7  12        8.55       16.79      5.91 o 
   1   7  12       75.17      119.98     18.96 o 
   2   7  12       35.48       30.75     10.69 o 
   3   7  12      711.11      689.39     26.25 o 
   4   7  12       47.71       27.33     23.25 o 
   5   7  12       10.37       20.28     12.08 o 
  -5   8  12      178.87      161.19     31.27 o 
  -4   8  12      374.13      433.86     39.95 o 
  -3   8  12      750.29      727.59     17.28 o 
  -2   8  12      566.78      545.07     25.74 o 
  -1   8  12     1355.80     1364.19     30.57 o 
   0   8  12      170.41      176.37     22.81 o 
   1   8  12      294.59      338.01     42.32 o 
   2   8  12      138.56      120.58     24.77 o 
   3   8  12      214.34      213.73     31.31 o 
   4   8  12      107.15      121.11     33.93 o 
   5   8  12       35.98       37.11     14.27 o 
  -5   9  12       11.51       27.88      9.53 o 
  -4   9  12      118.39      106.32     19.58 o 
  -3   9  12      123.61      124.11     11.85 o 
  -2   9  12       12.72       25.92      6.40 o 
  -1   9  12       14.02       16.07     10.08 o 
   0   9  12      751.46      753.41     25.08 o 
   1   9  12      380.25      315.11     54.90 o 
   2   9  12      534.46      503.24     24.86 o 
   3   9  12        4.37        4.83     10.52 o 
   4   9  12        0.55       21.05     10.85 o 
  -5  10  12       50.83       62.90     17.83 o 
  -4  10  12       27.07       31.51      9.85 o 
  -3  10  12       14.88       17.28      8.53 o 
  -2  10  12      180.44      166.49     26.64 o 
  -1  10  12      261.87      251.15     34.74 o 
   0  10  12      273.12      288.38     36.15 o 
   1  10  12       53.68       49.30     10.10 o 
   2  10  12       64.06       67.30     19.82 o 
   3  10  12       18.39       32.66     14.11 o 
   4  10  12      384.17      375.10     92.87 o 
  -4  11  12        0.01       16.00      6.62 o 
  -3  11  12       45.75       39.98      7.27 o 
  -2  11  12      184.91      146.82     22.89 o 
  -1  11  12       20.06       30.44      9.05 o 
   0  11  12       45.56       36.72      8.39 o 
   1  11  12        4.01       20.99      9.25 o 
   2  11  12        4.56        2.45      7.65 o 
   3  11  12        1.14       28.23     11.89 o 
  -3  12  12       27.96       25.15      9.60 o 
  -2  12  12       53.63       62.38     14.41 o 
  -1  12  12      138.84      119.88     21.21 o 
   0  12  12        1.26       10.50      8.66 o 
   1  12  12       39.76       36.22     13.60 o 
   2  12  12        3.92       18.50     10.48 o 
   3  12  12      166.77      148.15     49.46 o 
  -2  13  12       42.96       28.71     11.47 o 
  -1  13  12       10.77       18.75      5.88 o 
   0  13  12      161.60      137.46     29.80 o 
   1  13  12        4.26        8.35     11.21 o 
  -6   1  13      136.59      144.78     32.65 o 
  -5   1  13        7.90       27.98     12.14 o 
  -4   1  13     1778.05     1735.66     62.51 o 
  -3   1  13      448.59      359.21     28.62 o 
  -2   1  13      361.77      349.02     29.58 o 
  -1   1  13      149.86      167.94     17.46 o 
   0   1  13       66.11      107.65     12.70 o 
   1   1  13     1364.12     1422.33     45.35 o 
   2   1  13     1009.30      978.10     23.34 o 
   3   1  13     1561.12     1571.36     40.50 o 
   4   1  13       23.62       29.52      8.45 o 
   5   1  13      294.07      311.75     22.47 o 
   6   1  13       19.81       17.20     13.96 o 
  -6   2  13        8.79       16.65      8.29 o 
  -5   2  13       30.34       28.36      8.68 o 
  -4   2  13      560.68      504.23     42.79 o 
  -3   2  13        4.96       12.23      4.76 o 
  -2   2  13        0.00       16.57      5.11 o 
  -1   2  13       46.48       51.69      7.65 o 
   0   2  13     1025.63      905.11     41.44 o 
   1   2  13        3.24       17.36      8.62 o 
   2   2  13       66.42       86.54     13.53 o 
   3   2  13      285.61      290.28     26.32 o 
   4   2  13      289.18      288.15     50.29 o 
   5   2  13       64.76       90.69     23.85 o 
   6   2  13       98.05      128.09     35.46 o 
  -6   3  13        4.22       15.11     11.28 o 
  -5   3  13      694.81      645.74     30.39 o 
  -4   3  13      167.36      197.91     23.77 o 
  -3   3  13        4.19       10.70      7.64 o 
  -2   3  13      171.54      173.00     15.57 o 
  -1   3  13      485.70      496.36     27.75 o 
   0   3  13       57.00       75.79      9.42 o 
   1   3  13       72.59       79.31     11.10 o 
   2   3  13       94.62      105.63     14.15 o 
   3   3  13      143.25      143.82     23.32 o 
   4   3  13       71.11       56.18     18.95 o 
   5   3  13      246.10      209.60     75.21 o 
  -6   4  13      226.01      216.60     20.96 o 
  -5   4  13      375.64      366.39     23.75 o 
  -4   4  13      697.77      689.62     50.64 o 
  -3   4  13        0.39        3.45     10.90 o 
  -2   4  13      565.33      515.03     27.47 o 
  -1   4  13      617.19      614.91     18.48 o 
   0   4  13      351.05      415.85     45.96 o 
   1   4  13        2.73        1.58      7.20 o 
   2   4  13       10.16       31.05     10.94 o 
   3   4  13      600.41      580.17     31.40 o 
   4   4  13       66.56       95.66     22.83 o 
   5   4  13      357.29      438.93     53.64 o 
  -6   5  13        0.77        2.13      9.94 o 
  -5   5  13      131.40      168.51     24.11 o 
  -4   5  13        1.57       16.59      8.65 o 
  -3   5  13      146.26      128.52     12.14 o 
  -2   5  13      352.22      345.00     21.71 o 
  -1   5  13        2.68        2.79      8.03 o 
   0   5  13       74.62      116.30     13.65 o 
   1   5  13      253.00      294.14     27.88 o 
   2   5  13      193.66      205.05     28.14 o 
   3   5  13       14.52       29.27      9.98 o 
   4   5  13       14.76       30.82     12.47 o 
   5   5  13      151.73      115.39     42.81 o 
  -6   6  13       32.12       32.84     11.02 o 
  -5   6  13       73.48       86.54     13.17 o 
  -4   6  13       57.83       64.15      9.09 o 
  -3   6  13       30.71       23.84      6.22 o 
  -2   6  13       15.42        8.40      3.66 o 
  -1   6  13      844.28      856.57     25.44 o 
   0   6  13      216.68      125.16     46.21 o 
   1   6  13      368.82      387.24     53.40 o 
   2   6  13      372.59      430.25     28.30 o 
   3   6  13        8.85       16.63      6.13 o 
   4   6  13       12.76       17.15      6.00 o 
   5   6  13       99.60      119.62     32.68 o 
  -6   7  13        0.00       20.51     12.35 o 
  -5   7  13      164.40      143.54     22.38 o 
  -4   7  13      171.76      191.03     24.21 o 
  -3   7  13        0.02       16.71      4.97 o 
  -2   7  13      404.34      368.74     29.38 o 
  -1   7  13     1007.94     1024.09     25.49 o 
   0   7  13      800.48      708.95     41.85 o 
   1   7  13       67.80       81.63     10.84 o 
   2   7  13      291.40      307.47     44.31 o 
   3   7  13       38.05       48.01      9.20 o 
   4   7  13       35.89       30.51     15.45 o 
   5   7  13       66.91       49.59     16.31 o 
  -5   8  13       36.52       28.67     11.04 o 
  -4   8  13       92.89       71.77     12.71 o 
  -3   8  13      102.07       93.59     13.32 o 
  -2   8  13     1339.27     1228.82     42.07 o 
  -1   8  13      308.80      339.44     37.52 o 
   0   8  13      622.76      630.57     26.52 o 
   1   8  13      176.59      159.48     20.51 o 
   2   8  13       40.56       64.40     16.77 o 
   3   8  13      279.39      222.52     41.41 o 
   4   8  13        4.03       13.52     11.77 o 
  -5   9  13      194.70      156.70     51.14 o 
  -4   9  13       44.33       52.06     12.75 o 
  -3   9  13       35.84       51.80      7.68 o 
  -2   9  13       70.34       59.37      9.90 o 
  -1   9  13      179.17      175.93     23.91 o 
   0   9  13       11.15       20.79      6.54 o 
   1   9  13      118.77       97.14     21.27 o 
   2   9  13      118.61       86.73     14.56 o 
   3   9  13      226.20      217.43     40.30 o 
   4   9  13       34.56       25.32     22.13 o 
  -4  10  13      261.04      214.35     49.96 o 
  -3  10  13       81.06       70.64     14.39 o 
  -2  10  13        0.94        2.63      7.28 o 
  -1  10  13      268.09      242.54     33.08 o 
   0  10  13       18.52       17.19      7.35 o 
   1  10  13       57.82       65.89     11.05 o 
   2  10  13       57.28       52.36      9.67 o 
   3  10  13        6.45        5.93      5.28 o 
   4  10  13       52.18       32.46     17.97 o 
  -4  11  13        2.03       20.95     11.56 o 
  -3  11  13        0.02       14.67      7.39 o 
  -2  11  13        0.25       15.65      8.46 o 
  -1  11  13      165.86      144.79     20.76 o 
   0  11  13      230.86      217.76     39.21 o 
   1  11  13       57.45       47.46     14.11 o 
   2  11  13       19.79       25.56      8.42 o 
   3  11  13       30.62       32.89     41.61 o 
  -3  12  13        2.39       22.44      7.62 o 
  -2  12  13      261.14      182.83     33.38 o 
  -1  12  13       31.53       43.59      9.78 o 
   0  12  13        2.27       23.45      7.11 o 
   1  12  13       47.39       69.58     14.36 o 
   2  12  13        2.87       24.71      9.42 o 
  -2  13  13       16.73       22.40      8.36 o 
  -1  13  13      138.83      108.95     24.44 o 
   0  13  13        0.04        9.09      6.93 o 
   1  13  13       13.77       26.51     10.76 o 
  -6   0  14       14.72       41.47     23.27 o 
  -5   0  14      656.23      717.78     39.61 o 
  -4   0  14      159.29      151.47     13.22 o 
  -3   0  14       94.15       98.09     14.30 o 
  -2   0  14      698.04      650.96     65.83 o 
  -1   0  14       22.46       90.07     18.46 o 
   0   0  14     1741.93     1694.13     50.34 o 
   1   0  14       89.47       83.40     23.83 o 
   2   0  14     1093.18     1102.52     41.87 o 
   3   0  14      573.92      546.11     38.08 o 
   4   0  14     2118.81     2063.49     47.36 o 
   5   0  14      222.64      163.96     71.58 o 
  -6   1  14      150.25      150.63     29.73 o 
  -5   1  14      659.46      621.95     38.45 o 
  -4   1  14      501.31      479.80     25.41 o 
  -3   1  14      206.99      193.05     21.00 o 
  -2   1  14      892.92      860.39     22.60 o 
  -1   1  14      129.25      140.26     16.10 o 
   0   1  14        2.11       24.38      7.66 o 
   1   1  14       80.17       79.88     10.29 o 
   2   1  14      476.33      511.44     41.73 o 
   3   1  14     1753.60     1684.23     53.47 o 
   4   1  14       10.11       14.19      6.18 o 
   5   1  14       90.47       67.96     19.87 o 
  -6   2  14        1.54       32.71     17.15 o 
  -5   2  14       36.37       50.54     13.36 o 
  -4   2  14      165.21      170.86     21.16 o 
  -3   2  14       95.97       86.03     10.22 o 
  -2   2  14       33.32       46.18      7.85 o 
  -1   2  14       34.08       34.91      7.42 o 
   0   2  14       88.15       89.13     11.31 o 
   1   2  14      154.02      208.65     26.54 o 
   2   2  14      346.42      353.05     31.95 o 
   3   2  14      202.07      221.42     26.22 o 
   4   2  14      115.55      116.33     16.28 o 
   5   2  14       17.99       41.77     12.32 o 
  -6   3  14      140.47      136.71     26.93 o 
  -5   3  14      464.82      485.31     29.10 o 
  -4   3  14      702.50      756.97     30.37 o 
  -3   3  14      797.70      803.38     38.43 o 
  -2   3  14        2.32        3.62      6.02 o 
  -1   3  14       49.71       69.42     10.49 o 
   0   3  14       32.32       35.64     14.68 o 
   1   3  14       72.41      101.53     15.62 o 
   2   3  14     2989.04     3041.46     67.17 o 
   3   3  14      161.19      162.72     25.42 o 
   4   3  14       82.98       89.43     20.69 o 
   5   3  14      130.46      112.37     27.41 o 
  -6   4  14       96.35       94.21     24.08 o 
  -5   4  14       48.12       50.70     11.47 o 
  -4   4  14      195.63      228.89     25.17 o 
  -3   4  14      190.25      168.42     17.09 o 
  -2   4  14        0.30        4.83      4.19 o 
  -1   4  14       14.90       40.26      9.36 o 
   0   4  14      470.71      445.69     28.60 o 
   1   4  14       63.92       75.29     13.03 o 
   2   4  14     2541.96     2679.94     60.40 o 
   3   4  14       60.01       63.97     13.21 o 
   4   4  14      445.85      410.50     42.05 o 
   5   4  14       48.13       39.95     19.02 o 
  -6   5  14        0.04       13.65     13.35 o 
  -5   5  14        0.10        0.41     13.46 o 
  -4   5  14      363.67      371.90     40.81 o 
  -3   5  14       33.73       38.21     13.02 o 
  -2   5  14      785.95      754.44     30.22 o 
  -1   5  14      798.51      833.18     28.24 o 
   0   5  14      121.20      133.41     16.43 o 
   1   5  14      105.98      137.15     15.89 o 
   2   5  14       28.93       44.49      9.44 o 
   3   5  14      112.53      110.80     17.12 o 
   4   5  14        4.91       24.94      7.38 o 
   5   5  14       14.31       39.38     15.40 o 
  -6   6  14       11.58       10.88     10.95 o 
  -5   6  14        1.79       14.10      6.92 o 
  -4   6  14       43.32       34.97      7.10 o 
  -3   6  14       35.25       35.48      7.08 o 
  -2   6  14      153.91      165.30     21.25 o 
  -1   6  14      351.49      334.49     31.07 o 
   0   6  14      207.74      237.84     25.08 o 
   1   6  14       64.53       64.00      9.91 o 
   2   6  14     1008.89      978.10     32.44 o 
   3   6  14       84.71       77.80     13.15 o 
   4   6  14       76.01       82.47     21.17 o 
   5   6  14        3.01       21.01     16.85 o 
  -5   7  14        5.66       13.37      6.48 o 
  -4   7  14        2.44       10.69      8.47 o 
  -3   7  14        0.03        6.59      7.81 o 
  -2   7  14        0.15       16.22      5.51 o 
  -1   7  14      368.45      408.17     25.42 o 
   0   7  14      472.23      496.54     43.19 o 
   1   7  14        9.98       20.59      7.68 o 
   2   7  14      382.13      371.04     25.67 o 
   3   7  14       16.90       28.12      8.20 o 
   4   7  14       58.65       77.11     15.52 o 
  -5   8  14       45.17       41.78     10.25 o 
  -4   8  14       89.03       87.13     14.28 o 
  -3   8  14      144.24      133.16     18.71 o 
  -2   8  14       28.71       26.73      7.83 o 
  -1   8  14      716.08      689.43     25.72 o 
   0   8  14      910.01      896.18     27.36 o 
   1   8  14      314.31      316.81     40.73 o 
   2   8  14       59.26       77.01     14.02 o 
   3   8  14       41.88       46.61     16.03 o 
   4   8  14       84.12       78.82     31.81 o 
  -5   9  14        0.06       15.38      8.01 o 
  -4   9  14        4.18       29.38      9.15 o 
  -3   9  14       74.91       73.24     12.44 o 
  -2   9  14       22.83       23.82      5.84 o 
  -1   9  14      110.18      101.48     14.83 o 
   0   9  14        0.27        6.25      7.31 o 
   1   9  14       94.85       85.55     14.17 o 
   2   9  14      115.66       98.48     20.52 o 
   3   9  14        0.10       10.03      8.52 o 
   4   9  14       67.01       67.90     50.35 o 
  -4  10  14       12.91       22.80      7.97 o 
  -3  10  14        2.60       17.11     10.23 o 
  -2  10  14       39.02       52.33     10.47 o 
  -1  10  14       38.16       49.50      8.84 o 
   0  10  14      146.22      129.06     22.14 o 
   1  10  14      250.37      237.41     37.23 o 
   2  10  14       94.90       90.21     21.46 o 
   3  10  14        1.43       21.62     21.53 o 
  -3  11  14        3.78       22.06      7.74 o 
  -2  11  14       84.75       62.97     12.87 o 
  -1  11  14       18.20       20.28      7.38 o 
   0  11  14        2.52       13.35      7.12 o 
   1  11  14       10.16        9.76     16.18 o 
   2  11  14        5.28       29.81     11.04 o 
   3  11  14      285.79      202.76     65.02 o 
  -2  12  14       53.39       40.32      9.18 o 
  -1  12  14       25.59       25.36      6.56 o 
   0  12  14        5.39       14.37      9.05 o 
   1  12  14       67.93       72.50     21.30 o 
   2  12  14       11.40       23.34      8.02 o 
  -1  13  14        6.33        7.12      7.45 o 
   0  13  14       11.08       16.46     10.81 o 
  -6   1  15       38.97       31.67     16.98 o 
  -5   1  15      536.57      489.43     67.17 o 
  -4   1  15       19.62       28.90      6.60 o 
  -3   1  15      151.39      142.10     14.56 o 
  -2   1  15      243.50      227.29     24.98 o 
  -1   1  15      253.05      277.30     20.04 o 
   0   1  15        0.26       19.67      7.13 o 
   1   1  15      110.27      133.02     14.05 o 
   2   1  15      169.18      190.52     25.98 o 
   3   1  15     1032.38     1030.29     29.60 o 
   4   1  15      807.85      780.51     24.30 o 
   5   1  15       50.52       53.65     16.22 o 
  -6   2  15        7.78       22.95     10.41 o 
  -5   2  15      108.09      102.67     15.99 o 
  -4   2  15       15.33       20.74      5.44 o 
  -3   2  15     1900.56     1831.16     73.37 o 
  -2   2  15       29.52       20.10      7.82 o 
  -1   2  15      336.56      380.30     41.29 o 
   0   2  15       16.25       22.78      7.20 o 
   1   2  15      739.22      822.94     37.54 o 
   2   2  15       66.75       55.91      8.56 o 
   3   2  15      172.98      178.86     26.61 o 
   4   2  15      329.89      331.79     26.85 o 
   5   2  15       30.50       26.28     15.83 o 
  -6   3  15      198.88      170.57     35.33 o 
  -5   3  15      129.56      122.23     17.18 o 
  -4   3  15       75.08       74.52     11.59 o 
  -3   3  15      975.47      867.75     34.39 o 
  -2   3  15     1457.43     1418.04     44.77 o 
  -1   3  15      451.02      474.10     25.36 o 
   0   3  15      532.86      575.91     39.29 o 
   1   3  15       70.33       86.83     14.22 o 
   2   3  15      704.41      880.65    136.39 o 
   3   3  15       18.78       33.43     23.00 o 
   4   3  15        0.68       12.70      9.85 o 
   5   3  15        8.35       24.17     11.64 o 
  -6   4  15        0.22       15.02     11.88 o 
  -5   4  15      102.42      123.52     24.13 o 
  -4   4  15      182.63      183.47     25.10 o 
  -3   4  15      609.75      685.72     35.40 o 
  -2   4  15     2278.74     2226.38     64.36 o 
  -1   4  15      289.75      343.65     37.16 o 
   0   4  15       38.44       71.07      9.16 o 
   1   4  15        7.48       18.22      7.09 o 
   2   4  15       66.08       81.43     13.92 o 
   3   4  15      378.61      331.23     23.49 o 
   4   4  15       42.91       44.63     14.80 o 
   5   4  15        1.13       36.44     20.56 o 
  -6   5  15        9.57       28.25     13.29 o 
  -5   5  15      388.77      343.58     26.61 o 
  -4   5  15      479.50      472.86     30.01 o 
  -3   5  15       14.19       20.34      4.31 o 
  -2   5  15        7.26       10.37      7.34 o 
  -1   5  15     1439.04     1385.86     32.15 o 
   0   5  15       80.42       92.96     15.34 o 
   1   5  15      117.67      133.08     18.28 o 
   2   5  15      210.82      229.55     27.22 o 
   3   5  15        5.47       19.84      8.67 o 
   4   5  15       98.29       79.84     26.70 o 
   5   5  15        0.01        1.20     17.40 o 
  -5   6  15        3.13        6.97      4.63 o 
  -4   6  15       46.60       46.37      9.28 o 
  -3   6  15        0.32        5.71      6.42 o 
  -2   6  15       19.58       25.20      5.52 o 
  -1   6  15      170.31      202.00     23.60 o 
   0   6  15       28.76       42.92      8.47 o 
   1   6  15      550.01      566.95     26.60 o 
   2   6  15       35.31       23.08      6.85 o 
   3   6  15       22.52       23.00      6.71 o 
   4   6  15      128.60      117.44     22.42 o 
  -5   7  15      219.02      172.53     32.96 o 
  -4   7  15       33.66       35.83      7.63 o 
  -3   7  15        5.66       10.84      5.40 o 
  -2   7  15      284.09      267.13     21.97 o 
  -1   7  15      487.62      421.21     26.10 o 
   0   7  15      189.61      201.62     22.89 o 
   1   7  15       34.36       29.55      8.95 o 
   2   7  15        2.01       23.68      6.54 o 
   3   7  15      101.50      105.01     21.85 o 
   4   7  15        4.33       29.30     16.12 o 
  -5   8  15       38.52       43.35     11.68 o 
  -4   8  15       29.24       29.79     10.15 o 
  -3   8  15        9.68       26.10      8.93 o 
  -2   8  15       64.90       68.51     10.78 o 
  -1   8  15      214.29      207.62     27.17 o 
   0   8  15        7.73       29.84     10.56 o 
   1   8  15      271.15      297.94     50.33 o 
   2   8  15       94.49      113.83     17.77 o 
   3   8  15      309.27      227.11     36.03 o 
   4   8  15       85.40       59.79     27.54 o 
  -4   9  15       12.03       22.84      8.16 o 
  -3   9  15       11.52       19.71     11.86 o 
  -2   9  15        0.36       15.47      6.62 o 
  -1   9  15       24.52       41.17      8.93 o 
   0   9  15      205.16      203.80     29.06 o 
   1   9  15       27.63       30.13     10.50 o 
   2   9  15        7.52       19.54      8.59 o 
   3   9  15        5.02       35.44     10.78 o 
  -4  10  15       14.19       29.84     10.58 o 
  -3  10  15        4.60       25.39      6.53 o 
  -2  10  15       15.70       14.96      6.81 o 
  -1  10  15      276.46      230.12     33.99 o 
   0  10  15       35.35       35.02     10.36 o 
   1  10  15       31.34       27.51      7.58 o 
   2  10  15       33.54       37.63     10.90 o 
   3  10  15       15.85       45.72     20.68 o 
  -3  11  15       11.02       19.06      6.07 o 
  -2  11  15      109.22       73.90     14.69 o 
  -1  11  15       26.46       31.44      7.56 o 
   0  11  15       19.98       22.33      6.54 o 
   1  11  15      272.93      270.40     63.16 o 
   2  11  15       62.16       40.79     18.92 o 
  -2  12  15        3.13       17.92      7.39 o 
  -1  12  15        2.99       21.74      7.05 o 
   0  12  15       43.28       46.07     11.61 o 
   1  12  15        2.44       21.59      9.68 o 
  -6   0  16      125.40       73.91     40.64 o 
  -5   0  16       51.63       81.33     25.19 o 
  -4   0  16      516.43      599.61     86.54 o 
  -3   0  16      537.31      491.11    101.23 o 
  -2   0  16      540.36      628.64     50.42 o 
  -1   0  16       76.20       65.79     18.93 o 
   0   0  16     1397.35     1427.62     48.36 o 
   1   0  16     4349.46     4387.16     58.77 o 
   2   0  16       48.50       54.58     11.44 o 
   3   0  16        0.52       11.78     10.84 o 
   4   0  16      225.17      176.98     52.43 o 
   5   0  16      170.98      110.55     56.38 o 
  -6   1  16       53.14       48.34     18.00 o 
  -5   1  16       49.55       60.08     12.07 o 
  -4   1  16       15.05       13.58      6.82 o 
  -3   1  16      118.77      111.94     16.15 o 
  -2   1  16     1105.72     1029.07     69.44 o 
  -1   1  16        9.36       24.95      8.93 o 
   0   1  16       85.12       94.86     12.78 o 
   1   1  16      468.87      487.09     31.03 o 
   2   1  16       21.16       18.17      8.99 o 
   3   1  16      201.10      233.01     34.15 o 
   4   1  16       60.24       60.50     12.63 o 
   5   1  16       25.13       20.72     13.15 o 
  -6   2  16        1.44       14.16      6.27 o 
  -5   2  16        0.96       17.24      8.59 o 
  -4   2  16      286.21      311.45     34.71 o 
  -3   2  16       64.02       86.30     13.17 o 
  -2   2  16      268.79      330.45     44.13 o 
  -1   2  16        0.79       15.78      7.36 o 
   0   2  16      130.51      167.58     19.08 o 
   1   2  16       22.67       36.13      7.80 o 
   2   2  16        0.56       23.19      7.63 o 
   3   2  16      666.34      634.26     45.27 o 
   4   2  16       61.15       58.01     11.97 o 
   5   2  16       54.48       56.01     18.82 o 
  -6   3  16        6.01       14.00      7.35 o 
  -5   3  16       26.09       39.47      8.35 o 
  -4   3  16        0.31       11.57      8.07 o 
  -3   3  16        6.74       11.91      9.51 o 
  -2   3  16      356.42      327.46     29.95 o 
  -1   3  16      889.54      858.52     29.89 o 
   0   3  16       46.06       55.76      7.85 o 
   1   3  16       94.59      112.00     26.46 o 
   2   3  16        1.15       14.90     10.19 o 
   3   3  16      922.85      870.57     28.60 o 
   4   3  16        4.54       10.54      8.85 o 
   5   3  16       46.72       33.07     15.22 o 
  -6   4  16        0.43       29.81      9.61 o 
  -5   4  16       19.63       32.31     11.94 o 
  -4   4  16      197.54      198.83     24.50 o 
  -3   4  16      413.06      401.94     48.65 o 
  -2   4  16      625.85      575.27     41.30 o 
  -1   4  16      265.08      287.09     29.58 o 
   0   4  16      143.66      183.55     27.14 o 
   1   4  16     1260.69     1249.51     43.86 o 
   2   4  16      215.50      226.69     29.76 o 
   3   4  16        0.38       24.04      8.10 o 
   4   4  16       31.06       23.14     12.91 o 
  -5   5  16      128.06      115.43     23.28 o 
  -4   5  16       18.36       13.06      6.46 o 
  -3   5  16        7.88       18.98      6.68 o 
  -2   5  16      773.74      692.98     42.00 o 
  -1   5  16      280.14      301.13     35.73 o 
   0   5  16        0.01       18.45      7.77 o 
   1   5  16      296.85      298.33     30.82 o 
   2   5  16      232.11      229.29     30.14 o 
   3   5  16       23.86       27.70      8.03 o 
   4   5  16       95.64       81.69     19.25 o 
  -5   6  16       76.67       73.11     15.50 o 
  -4   6  16       84.91       89.32     13.60 o 
  -3   6  16       82.12       67.86     10.81 o 
  -2   6  16       17.42       24.40      7.31 o 
  -1   6  16      569.22      585.12     67.29 o 
   0   6  16       20.52       37.03     15.26 o 
   1   6  16     1231.56     1179.89     60.98 o 
   2   6  16       16.27       17.24      8.78 o 
   3   6  16       58.99       71.92     14.33 o 
   4   6  16      392.85      330.38     55.61 o 
  -5   7  16        6.16       12.51      6.33 o 
  -4   7  16        0.11       26.02      7.87 o 
  -3   7  16        2.90       24.69      6.33 o 
  -2   7  16      421.97      427.42     37.85 o 
  -1   7  16       70.49       51.43      6.62 o 
   0   7  16       42.19       45.29      8.91 o 
   1   7  16       25.77       50.23      9.50 o 
   2   7  16       24.89       41.31     10.64 o 
   3   7  16        0.33       14.52      8.18 o 
   4   7  16       19.35       35.86     12.18 o 
  -4   8  16       33.68       39.62     13.68 o 
  -3   8  16       30.45       50.65      9.80 o 
  -2   8  16       10.47       12.18      7.03 o 
  -1   8  16      151.39      167.48     20.54 o 
   0   8  16        1.83       13.18      7.66 o 
   1   8  16        0.07        1.33      8.86 o 
   2   8  16      942.73      973.59     44.36 o 
   3   8  16       19.63       22.67      8.16 o 
  -4   9  16        0.06       24.20      7.44 o 
  -3   9  16        4.15       23.39      9.09 o 
  -2   9  16      104.04       91.35     13.89 o 
  -1   9  16       32.95       31.64      6.52 o 
   0   9  16       21.45       20.64      6.35 o 
   1   9  16       57.10       65.00     14.48 o 
   2   9  16       28.65       29.15      9.95 o 
   3   9  16        3.78       -4.80     14.38 o 
  -3  10  16        6.22       36.52     10.76 o 
  -2  10  16        4.61       18.89      6.58 o 
  -1  10  16       31.66       58.69     10.24 o 
   0  10  16       58.22       67.63     11.06 o 
   1  10  16       33.38       24.42      7.09 o 
   2  10  16      253.77      192.31     60.72 o 
  -2  11  16       27.92       27.82      9.75 o 
  -1  11  16        5.60       21.82      5.96 o 
   0  11  16       26.35       30.08      7.23 o 
   1  11  16       43.52       44.33     13.15 o 
  -1  12  16       17.12       10.71      9.55 o 
   0  12  16       10.10       15.26      9.36 o 
  -6   1  17       75.20       69.78     17.02 o 
  -5   1  17        0.00       19.13      9.83 o 
  -4   1  17      576.14      560.53     36.46 o 
  -3   1  17      190.68      206.57     23.94 o 
  -2   1  17       17.23       34.73     10.43 o 
  -1   1  17      324.25      379.10     49.52 o 
   0   1  17        9.74       28.00      9.54 o 
   1   1  17      667.12      669.24     27.09 o 
   2   1  17        0.69       25.26      8.69 o 
   3   1  17       42.08       48.61     10.40 o 
   4   1  17       82.41       71.99     16.66 o 
   5   1  17      394.83      389.35     58.95 o 
  -6   2  17       95.03       92.65     15.38 o 
  -5   2  17      359.39      306.68     51.19 o 
  -4   2  17      232.84      234.85     16.57 o 
  -3   2  17        1.95       19.48      8.26 o 
  -2   2  17      718.25      748.22     45.60 o 
  -1   2  17      404.44      414.33     24.21 o 
   0   2  17      119.74      139.44     17.69 o 
   1   2  17     1607.31     1599.81     55.95 o 
   2   2  17      118.01      123.36     17.56 o 
   3   2  17        6.47       17.29      7.69 o 
   4   2  17      200.48      184.63     28.51 o 
   5   2  17      135.52      120.63     31.57 o 
  -5   3  17       23.36       26.19     10.28 o 
  -4   3  17      112.11      111.07     13.45 o 
  -3   3  17        0.16       22.84      7.51 o 
  -2   3  17      636.34      623.60     23.35 o 
  -1   3  17      144.32      137.33     19.24 o 
   0   3  17      500.36      481.79     51.55 o 
   1   3  17     1052.55     1041.49     25.87 o 
   2   3  17     2311.58     2256.79     66.02 o 
   3   3  17       76.71       88.76     15.03 o 
   4   3  17        0.03       33.48     12.25 o 
  -5   4  17      166.31      164.32     31.28 o 
  -4   4  17       30.83       29.90      7.89 o 
  -3   4  17      527.19      444.99     55.26 o 
  -2   4  17      253.57      264.85     24.97 o 
  -1   4  17      158.45      214.63     22.06 o 
   0   4  17      454.14      478.61     53.52 o 
   1   4  17      383.75      360.32     35.28 o 
   2   4  17      133.48      143.14     23.43 o 
   3   4  17        1.29       10.34      8.22 o 
   4   4  17        2.18       12.14      6.61 o 
  -5   5  17        0.05       19.20      8.75 o 
  -4   5  17      135.59      121.10     18.11 o 
  -3   5  17        7.91       16.97      8.90 o 
  -2   5  17      272.48      242.21     33.41 o 
  -1   5  17      312.32      305.40     39.76 o 
   0   5  17        1.79       14.19      6.40 o 
   1   5  17      170.29      222.27     29.47 o 
   2   5  17      179.10      157.04     25.23 o 
   3   5  17      157.73      146.75     26.68 o 
   4   5  17       41.19       25.59     10.31 o 
  -5   6  17        6.83       15.19      9.10 o 
  -4   6  17       82.44       74.47     14.17 o 
  -3   6  17       35.33       31.47      9.83 o 
  -2   6  17        0.47       13.44      5.86 o 
  -1   6  17      207.32      226.24     26.30 o 
   0   6  17        1.45       12.41      8.35 o 
   1   6  17      333.69      426.57     44.52 o 
   2   6  17      324.52      388.50     27.38 o 
   3   6  17       39.51       57.95     14.40 o 
   4   6  17        2.02       10.63      8.99 o 
  -4   7  17        9.58       37.78      9.29 o 
  -3   7  17       64.87       72.80     14.91 o 
  -2   7  17        5.50       11.86      9.18 o 
  -1   7  17       27.17       60.00     10.23 o 
   0   7  17       12.53       17.87      7.06 o 
   1   7  17      629.61      693.65     32.07 o 
   2   7  17     1025.08     1010.90     31.19 o 
   3   7  17       35.56       41.91     11.21 o 
  -4   8  17       39.55       30.07     11.12 o 
  -3   8  17      219.16      196.97     32.11 o 
  -2   8  17       38.77       37.81      8.35 o 
  -1   8  17        0.01       15.48      6.87 o 
   0   8  17      275.55      289.57     29.93 o 
   1   8  17      356.96      342.98     44.25 o 
   2   8  17      242.01      260.06     34.45 o 
   3   8  17        8.08       12.01      7.21 o 
  -4   9  17       35.96       52.10     12.82 o 
  -3   9  17       49.76       49.85     11.98 o 
  -2   9  17       77.94       72.76     14.23 o 
  -1   9  17        0.00       15.94      7.28 o 
   0   9  17       11.51       33.02      6.28 o 
   1   9  17      194.75      197.79     25.50 o 
   2   9  17        2.09       17.87     13.61 o 
   3   9  17       48.73       24.90     27.32 o 
  -3  10  17       55.95       62.03     14.54 o 
  -2  10  17       99.43       92.12     12.56 o 
  -1  10  17        3.84       20.03      8.48 o 
   0  10  17       19.41       31.27     10.27 o 
   1  10  17       26.32       14.88     10.45 o 
   2  10  17        0.82       19.70     10.33 o 
  -2  11  17        9.59       11.70      7.57 o 
  -1  11  17       72.59       89.12     13.76 o 
   0  11  17      205.14      187.14     33.17 o 
   1  11  17       56.28       47.75     14.41 o 
  -5   0  18       36.58       54.32     17.04 o 
  -4   0  18      842.36      813.70     46.50 o 
  -3   0  18     1888.00     2060.20    124.04 o 
  -2   0  18      131.69      115.76     24.20 o 
  -1   0  18       37.58       50.84     22.19 o 
   0   0  18     1962.31     1967.05     56.15 o 
   1   0  18      768.23      799.11     75.21 o 
   2   0  18      247.30      243.19     38.72 o 
   3   0  18      183.35      163.79     45.06 o 
   4   0  18       16.80       19.37     10.71 o 
  -5   1  18       16.10       26.92     16.04 o 
  -4   1  18      139.26      132.41     25.09 o 
  -3   1  18     1168.37     1157.00     46.85 o 
  -2   1  18       94.87       99.45     16.66 o 
  -1   1  18      194.22      217.66     27.45 o 
   0   1  18       11.27        8.94      8.86 o 
   1   1  18      489.90      447.66     40.34 o 
   2   1  18        3.17       29.03      8.85 o 
   3   1  18      134.40      173.17     27.82 o 
   4   1  18        8.99       20.21      8.49 o 
  -5   2  18       11.54       14.79      6.85 o 
  -4   2  18       12.62       22.02      7.82 o 
  -3   2  18       36.73       45.71     11.69 o 
  -2   2  18      146.65      154.77     24.30 o 
  -1   2  18      199.11      195.53     19.14 o 
   0   2  18        1.41       25.15      8.64 o 
   1   2  18       20.48       40.87      8.81 o 
   2   2  18       38.30       42.55     11.08 o 
   3   2  18       63.99       53.43     13.18 o 
   4   2  18       16.12       14.51     11.36 o 
  -5   3  18       41.79       21.77     10.63 o 
  -4   3  18      212.17      227.42     28.93 o 
  -3   3  18      357.36      332.94     33.81 o 
  -2   3  18      355.20      351.93     37.81 o 
  -1   3  18     1044.38     1011.06     23.87 o 
   0   3  18      413.47      466.26     43.86 o 
   1   3  18       65.85       41.71      8.59 o 
   2   3  18       35.97       47.05     13.98 o 
   3   3  18      265.24      291.44     47.94 o 
   4   3  18       39.65       74.59     16.04 o 
  -5   4  18       11.63       20.83      9.31 o 
  -4   4  18      205.01      163.73     26.62 o 
  -3   4  18       18.16       29.92      7.62 o 
  -2   4  18      162.17      119.67     18.85 o 
  -1   4  18      242.64      266.86     26.81 o 
   0   4  18      545.84      535.15     27.84 o 
   1   4  18       27.84       50.35      8.56 o 
   2   4  18       47.80       52.57     12.12 o 
   3   4  18        0.05       15.51      5.54 o 
   4   4  18        0.32        7.91      6.80 o 
  -5   5  18       14.27       32.81     11.67 o 
  -4   5  18      226.26      242.05     34.73 o 
  -3   5  18       28.49       43.23     11.35 o 
  -2   5  18      159.07      124.50     14.10 o 
  -1   5  18       67.26       56.16     11.77 o 
   0   5  18       53.89       82.93     12.14 o 
   1   5  18      998.89     1039.07     30.25 o 
   2   5  18      445.29      416.76     29.77 o 
   3   5  18        2.10       28.67      6.89 o 
   4   5  18       32.11       39.05     15.67 o 
  -4   6  18        0.09       17.94     11.92 o 
  -3   6  18        6.05       17.75      5.49 o 
  -2   6  18      244.38      267.13     28.74 o 
  -1   6  18      130.38      134.86     19.03 o 
   0   6  18       36.18       25.67      9.18 o 
   1   6  18      378.85      389.50     39.49 o 
   2   6  18      723.66      617.09     36.50 o 
   3   6  18       31.61       36.26      9.76 o 
  -4   7  18       17.27       17.02      7.62 o 
  -3   7  18        5.87       17.53      7.58 o 
  -2   7  18      156.01      108.65     17.61 o 
  -1   7  18        0.54        9.77      7.51 o 
   0   7  18      260.02      287.14     34.71 o 
   1   7  18      113.76      137.56     17.30 o 
   2   7  18       90.80       89.73     14.96 o 
   3   7  18        0.66       15.73     13.77 o 
  -4   8  18       36.27       54.18     12.54 o 
  -3   8  18        0.74       17.86      7.89 o 
  -2   8  18       87.58       79.38     14.32 o 
  -1   8  18       34.21       35.29      7.86 o 
   0   8  18        2.33       19.87      8.16 o 
   1   8  18       15.71       32.42      8.18 o 
   2   8  18        1.96        9.38     11.14 o 
   3   8  18      173.23       91.11     43.22 o 
  -3   9  18       69.28       72.07     17.98 o 
  -2   9  18       53.56       54.23     12.37 o 
  -1   9  18        8.35       24.17     10.12 o 
   0   9  18      284.05      284.84     42.30 o 
   1   9  18       10.36       24.45      9.00 o 
   2   9  18      225.55      181.63     47.61 o 
  -2  10  18       41.10       53.64     11.86 o 
  -1  10  18       12.65       16.91      8.56 o 
   0  10  18        1.59       13.69      6.93 o 
   1  10  18      132.44      147.77     29.95 o 
  -5   1  19       86.98       76.44     20.55 o 
  -4   1  19        8.04       12.58     17.99 o 
  -3   1  19     1126.21     1144.21     41.77 o 
  -2   1  19        4.14       26.60      9.83 o 
  -1   1  19       17.13       19.44      8.20 o 
   0   1  19        0.50        8.69      8.36 o 
   1   1  19      236.37      251.25     30.63 o 
   2   1  19       96.89      126.88     17.14 o 
   3   1  19      183.49      157.91     21.93 o 
   4   1  19        9.89       11.59      8.79 o 
  -5   2  19        1.71       -2.40     10.10 o 
  -4   2  19      209.14      258.64     39.29 o 
  -3   2  19      115.02       96.38     16.54 o 
  -2   2  19      309.03      272.04     41.56 o 
  -1   2  19      198.40      209.04     20.19 o 
   0   2  19      191.02      203.34     26.89 o 
   1   2  19     1015.86     1161.14     39.43 o 
   2   2  19        0.53       16.31      8.14 o 
   3   2  19        1.53       29.52      9.95 o 
   4   2  19       22.32       31.93     11.05 o 
  -5   3  19       12.65       19.27      7.58 o 
  -4   3  19      113.29      117.24     21.62 o 
  -3   3  19      656.74      646.13     33.13 o 
  -2   3  19        5.77       -3.34     10.79 o 
  -1   3  19       18.09       24.00      6.82 o 
   0   3  19      229.04      214.94     30.37 o 
   1   3  19      130.61      131.44     17.70 o 
   2   3  19        3.86       22.08      7.96 o 
   3   3  19       78.03       91.33     15.55 o 
   4   3  19      127.09       83.50     17.91 o 
  -5   4  19      272.57      221.76     53.33 o 
  -4   4  19       71.57       57.63     10.62 o 
  -3   4  19       97.20       87.74     14.80 o 
  -2   4  19      202.09      193.54     19.43 o 
  -1   4  19        7.57       22.80      9.36 o 
   0   4  19       21.73       25.94      8.76 o 
   1   4  19      575.84      622.99     34.23 o 
   2   4  19       71.18       76.83     15.64 o 
   3   4  19       41.64       35.76      9.04 o 
  -4   5  19       23.66       14.94      9.97 o 
  -3   5  19       23.06       29.97     10.49 o 
  -2   5  19        1.79       10.35      4.78 o 
  -1   5  19       46.07       43.25     11.72 o 
   0   5  19      171.14      169.83     25.38 o 
   1   5  19        1.96       29.73      9.26 o 
   2   5  19       60.09       75.23     14.38 o 
   3   5  19        0.23       18.15     11.55 o 
  -4   6  19        2.05       20.90      8.73 o 
  -3   6  19       20.62       45.53     10.32 o 
  -2   6  19      114.06      146.08     27.97 o 
  -1   6  19       21.77       26.43     11.39 o 
   0   6  19      243.77      251.63     31.70 o 
   1   6  19      204.15      235.61     29.93 o 
   2   6  19        1.63       30.15     13.18 o 
   3   6  19      235.55      186.98     38.32 o 
  -4   7  19      199.55      157.02     38.29 o 
  -3   7  19        5.57       32.80      8.94 o 
  -2   7  19       30.10       42.01      8.82 o 
  -1   7  19       39.35       40.42     10.98 o 
   0   7  19       27.56       27.16      9.38 o 
   1   7  19       58.71       75.19     14.33 o 
   2   7  19      131.10      113.06     20.96 o 
   3   7  19      147.44      134.14     34.38 o 
  -3   8  19       14.39       14.10      9.65 o 
  -2   8  19       26.91       33.61      9.90 o 
  -1   8  19       49.65       45.31     11.76 o 
   0   8  19       58.11       70.45     14.79 o 
   1   8  19       40.20       36.84      8.89 o 
   2   8  19        0.05       11.50      8.19 o 
  -2   9  19       97.75       47.17     16.40 o 
  -1   9  19        7.49       25.78      7.59 o 
   0   9  19       82.66       61.04     11.01 o 
   1   9  19      216.96      187.19     36.47 o 
  -1  10  19        2.22       19.82      7.33 o 
   0  10  19      155.36      130.86     23.49 o 
  -5   0  20      203.99      204.62     61.88 o 
  -4   0  20       70.48       86.01     35.46 o 
  -3   0  20      945.87      941.20     41.86 o 
  -2   0  20      225.30      157.56     61.63 o 
  -1   0  20        3.78       30.18     17.85 o 
   0   0  20      645.96      519.85     68.63 o 
   1   0  20        2.91       19.79      8.98 o 
   2   0  20       67.04       91.41     17.09 o 
   3   0  20      255.08      253.73     53.78 o 
  -5   1  20        0.46       26.83     10.80 o 
  -4   1  20        0.55       20.57      8.63 o 
  -3   1  20      149.55      167.67     32.71 o 
  -2   1  20       95.13       71.69     16.49 o 
  -1   1  20      383.93      221.26     92.92 o 
   0   1  20      435.62      466.94     30.98 o 
   1   1  20      544.26      554.90     29.37 o 
   2   1  20      232.33      297.80     35.44 o 
   3   1  20        0.15       14.15     10.46 o 
  -5   2  20        2.65       24.99      8.44 o 
  -4   2  20        0.06       13.12      9.12 o 
  -3   2  20       16.17        9.79     12.82 o 
  -2   2  20      138.59      116.26     23.23 o 
  -1   2  20        3.03       17.98     13.35 o 
   0   2  20       22.63       29.90      9.92 o 
   1   2  20      427.04      467.77     33.57 o 
   2   2  20      110.87      120.89     16.37 o 
   3   2  20      152.11      139.45     33.58 o 
  -4   3  20      517.45      576.58     94.07 o 
  -3   3  20       46.87       61.21     16.01 o 
  -2   3  20      195.54      179.72     26.25 o 
  -1   3  20      299.61      304.53     23.63 o 
   0   3  20      151.18      160.44     25.79 o 
   1   3  20      330.25      367.42     29.47 o 
   2   3  20      158.91      135.56     18.71 o 
   3   3  20       38.54       37.63     10.50 o 
  -4   4  20       60.23       54.82     10.76 o 
  -3   4  20      179.29      191.94     28.65 o 
  -2   4  20       20.51       43.84      9.03 o 
  -1   4  20       59.74       63.08     15.24 o 
   0   4  20       79.61       92.00     13.44 o 
   1   4  20        5.96       26.47      9.36 o 
   2   4  20        2.36       18.98      8.31 o 
   3   4  20      140.27      102.68     26.77 o 
  -4   5  20       13.30       25.68      6.70 o 
  -3   5  20        0.53       17.67     10.40 o 
  -2   5  20       19.74       33.70      8.27 o 
  -1   5  20        5.51       12.18      8.83 o 
   0   5  20      178.32      216.32     28.54 o 
   1   5  20      156.09      149.99     21.62 o 
   2   5  20        5.74       12.30     10.31 o 
   3   5  20       94.03       95.06     19.86 o 
  -4   6  20       50.39       71.85     14.96 o 
  -3   6  20       10.36       25.33      9.27 o 
  -2   6  20      153.98      110.81     20.96 o 
  -1   6  20      113.45      105.75     26.12 o 
   0   6  20        1.48       17.34      9.29 o 
   1   6  20       86.60       62.61     13.91 o 
   2   6  20      199.59      140.49     29.48 o 
  -3   7  20        8.98       31.60      9.75 o 
  -2   7  20       18.01       32.29      8.23 o 
  -1   7  20       31.41       44.78     14.33 o 
   0   7  20        1.48       19.93      8.24 o 
   1   7  20      100.65      105.02     20.13 o 
   2   7  20       25.82       36.08     12.03 o 
  -3   8  20       15.74       22.03      8.95 o 
  -2   8  20        0.11        3.24     10.09 o 
  -1   8  20        1.79       12.64      6.19 o 
   0   8  20       13.20       20.96      7.30 o 
   1   8  20      276.21      253.14     47.03 o 
  -1   9  20       24.66       37.25     11.95 o 
   0   9  20      626.28      653.08     34.98 o 
  -4   1  21       26.54       21.09      9.46 o 
  -3   1  21       58.29       67.69     14.76 o 
  -2   1  21        7.99       34.66     11.23 o 
  -1   1  21        0.67       32.81      9.68 o 
   0   1  21      386.30      360.52     56.63 o 
   1   1  21       13.32       15.80     10.91 o 
   2   1  21        0.49       19.00      9.11 o 
   3   1  21      306.48      323.69     34.88 o 
  -4   2  21      619.19      588.33     86.08 o 
  -3   2  21      163.10      160.26     20.61 o 
  -2   2  21        1.25       22.80     10.16 o 
  -1   2  21        0.36        6.15     12.91 o 
   0   2  21      159.80      171.46     25.31 o 
   1   2  21        0.93       27.36      6.87 o 
   2   2  21      362.39      388.44     31.34 o 
   3   2  21      148.27      145.09     33.60 o 
  -4   3  21      176.41      150.92     31.09 o 
  -3   3  21       60.59       38.53     13.96 o 
  -2   3  21      156.74      137.13     30.21 o 
  -1   3  21      217.12      200.74     20.92 o 
   0   3  21      170.60      173.74     29.84 o 
   1   3  21        5.89       24.68      8.30 o 
   2   3  21      151.75      143.27     25.47 o 
   3   3  21       20.97       24.20      9.12 o 
  -4   4  21       13.63       16.13     10.67 o 
  -3   4  21       70.25       70.53     15.01 o 
  -2   4  21        0.52       31.95      9.47 o 
  -1   4  21      199.85      202.34     24.69 o 
   0   4  21      506.09      511.66     34.80 o 
   1   4  21      261.69      308.11     37.74 o 
   2   4  21       47.70       80.23     14.44 o 
  -3   5  21       77.30       93.22     16.74 o 
  -2   5  21        4.73        9.89     13.37 o 
  -1   5  21       70.52       68.39     12.42 o 
   0   5  21       61.28       57.47     11.77 o 
   1   5  21        0.04       16.27      7.23 o 
   2   5  21      108.29       75.46     16.03 o 
  -3   6  21       74.37       56.65     12.25 o 
  -2   6  21       34.01       40.35     14.65 o 
  -1   6  21        0.16       13.77      9.67 o 
   0   6  21       14.21       37.66     11.82 o 
   1   6  21       10.55       20.47      8.87 o 
   2   6  21       17.97       29.28      8.00 o 
  -2   7  21       28.16       34.98      8.01 o 
  -1   7  21       60.21       62.97     15.98 o 
   0   7  21       10.86       26.59      7.40 o 
   1   7  21        1.78       14.45      8.43 o 
  -2   8  21        6.13       21.87     10.62 o 
  -1   8  21      220.85      192.06     33.45 o 
   0   8  21      251.34      225.22     37.15 o 
  -4   0  22       14.40       65.75     17.30 o 
  -3   0  22       80.92       66.49     25.59 o 
  -2   0  22       26.39        3.97     11.98 o 
  -1   0  22       59.11       56.37     24.09 o 
   0   0  22       54.90       39.70     19.75 o 
   1   0  22        0.08       26.47     19.99 o 
   2   0  22        4.93       13.91     13.14 o 
  -4   1  22      228.47      211.32     29.67 o 
  -3   1  22      264.57      241.17     38.46 o 
  -2   1  22       19.22       30.98     10.69 o 
  -1   1  22        4.09        9.60     15.09 o 
   0   1  22      572.48      566.69     43.47 o 
   1   1  22        1.12       11.44     10.17 o 
   2   1  22        4.04       18.75      9.76 o 
  -4   2  22       27.03       63.54     15.36 o 
  -3   2  22       59.76       57.40     14.01 o 
  -2   2  22       42.24       57.51     18.44 o 
  -1   2  22       49.51       45.46     11.35 o 
   0   2  22       19.87       27.71      7.15 o 
   1   2  22      123.91      100.75     19.91 o 
   2   2  22       12.81       30.48      9.24 o 
  -3   3  22      117.87       93.99     20.86 o 
  -2   3  22        0.68       24.29     10.66 o 
  -1   3  22      159.73      146.14     19.14 o 
   0   3  22       36.58       17.96      9.25 o 
   1   3  22       10.20       22.64     10.50 o 
   2   3  22      137.51      119.74     22.08 o 
  -3   4  22       20.47       33.31     10.03 o 
  -2   4  22       23.59       42.15     11.51 o 
  -1   4  22        1.28        2.99     10.05 o 
   0   4  22       70.90       66.10     13.78 o 
   1   4  22      162.10      158.00     26.65 o 
   2   4  22      173.97      146.60     24.51 o 
  -3   5  22        0.17       22.22      8.48 o 
  -2   5  22       34.79       41.31     15.05 o 
  -1   5  22       11.29       21.80      9.16 o 
   0   5  22        4.88       12.71      8.94 o 
   1   5  22       12.91       25.00     12.72 o 
  -2   6  22       54.73       46.18     14.77 o 
  -1   6  22        7.78        9.83      7.82 o 
   0   6  22       68.70       89.08     19.78 o 
   1   6  22        4.67       13.39      5.72 o 
  -1   7  22       58.58       69.67     17.50 o 
   0   7  22        5.25       10.22      6.83 o 
  -3   1  23        1.27       15.40     12.52 o 
  -2   1  23       18.25       52.88     13.60 o 
  -1   1  23       25.08       31.86     10.40 o 
   0   1  23       22.28       16.63     10.49 o 
   1   1  23        5.76       17.38      7.48 o 
   2   1  23        0.73       11.28      9.37 o 
  -3   2  23       17.31       19.85     14.90 o 
  -2   2  23       10.23       18.55      9.85 o 
  -1   2  23       98.54       76.20     15.65 o 
   0   2  23       19.71       29.32     10.87 o 
   1   2  23      135.23      126.12     26.38 o 
   2   2  23      499.74      539.59     36.43 o 
  -3   3  23       80.56       84.24     17.14 o 
  -2   3  23        2.39       31.49     12.44 o 
  -1   3  23        7.19       30.19     11.53 o 
   0   3  23       45.82       46.92     11.13 o 
   1   3  23       24.04       45.76     11.88 o 
  -2   4  23        5.20       27.56     11.02 o 
  -1   4  23       17.40       29.35      9.48 o 
   0   4  23       27.81       22.61      8.11 o 
   1   4  23       16.23       24.68      9.59 o 
  -2   5  23       21.15       21.21     11.85 o 
  -1   5  23      149.29      141.72     27.42 o 
   0   5  23       21.49       16.39     10.02 o 
  -2   0  24       17.20       64.52     24.36 o 
  -1   0  24       43.46       49.42     19.10 o 
   0   0  24       64.92       60.50     24.76 o 
   1   0  24        8.15       39.69     12.68 o 
  -2   1  24        1.28       39.92      9.77 o 
  -1   1  24        4.47        1.66     13.15 o 
   0   1  24        5.13       21.22     12.36 o 
   1   1  24        0.10       28.36     24.03 o 
  -2   2  24       16.93       24.45     10.64 o 
  -1   2  24        2.71       29.50     14.88 o 
   0   2  24       38.53       28.45     15.42 o 
   1   2  24        0.11       17.55     11.13 o 
  -2   3  24       10.79       16.48     14.16 o 
  -1   3  24       65.98       68.27     16.19 o 
   0   3  24       11.16       32.02     10.30 o 
  -1   4  24       94.56       94.19     14.72 o 
                                                 
